# Supplementary material for: The Ferroptosis Molecular Subtype Reveals Characteristics of the Tumor Microenvironment, Immunotherapeutic Response, and Prognosis in Gastric Cancer
Source: Int J Mol Sci. 2022 Aug 29;23(17):9767. doi: 10.3390/ijms23179767 (PMC9456108; doi:10.3390/ijms23179767)
Supplement: Supplementary file 1 [file ijms-23-09767-s001.zip]

Archive with 10 entries (10 files):
- S1.tif
- S2.tif
- S3.tif
- S4.tif
- Table S1.xls
- Table S2.xlsx
- Table S3.xls
- Table S4.xlsx
- Table S5.xlsx
- Table S6.xlsx
