# Supplementary material for: The Ferroptosis Molecular Subtype Reveals Characteristics of the Tumor Microenvironment, Immunotherapeutic Response, and Prognosis in Gastric Cancer
Source: Int J Mol Sci. 2022 Aug 29;23(17):9767. doi: 10.3390/ijms23179767 (PMC9456108; doi:10.3390/ijms23179767)
Supplement: Supplementary file 1 [file ijms-23-09767-s001.zip › Table S1.xls]

gene	conMean	treatMean	logFC	pValue	fdr
AKR1C1	13.0574876	3.21148129809038	-2.02356653354497	1.85794389401448e-12	4.11401862246063e-11
AKR1C2	11.9761020833333	3.22300151731778	-1.89368165127901	1.61573779950852e-12	4.11401862246063e-11
AKR1C3	49.3952755	21.165038398863	-1.2226899531644	0.0028841208839793	0.00505128516403154
ALOXE3	0.0876530339666667	0.240523210909621	1.45630018980747	0.000185281575049406	0.000410266344752256
ANGPTL7	1.962551533	0.378157121425656	-2.37567284401714	1.0935834519545e-05	3.4592945929173e-05
AR	0.931350693	0.349492499609329	-1.41406301136475	2.1598897206165e-05	6.25762442421603e-05
ATP6V1G2	0.919125287333333	0.280920308720117	-1.7101006050746	0.000283806997274573	0.00059850455207563
AURKA	3.47838698333333	15.2662309749271	2.13385357247496	2.70766407033495e-14	1.39895976967306e-12
BID	3.7788803	8.91600870553936	1.23843920479556	2.68032656839047e-12	4.88765433059439e-11
CAV1	51.5962660666667	22.5592769766764	-1.19354583386125	0.000212382469949018	0.000454059073684107
CDCA3	2.02323832666667	4.28346502973761	1.08211203867969	3.02682226853946e-07	1.42168924734429e-06
CDKN1A	82.345118	38.4540407725948	-1.09854791396609	2.00705919768979e-06	7.77735439104794e-06
CDKN2A	0.886815883	7.97615003244898	3.16898603285312	5.28424706336515e-06	1.80012812048703e-05
CDO1	1.55867759333333	0.767977642090379	-1.02118632687826	2.43062778371862e-06	9.07824834882858e-06
CGAS	1.31092841	4.57336904868805	1.80266844041578	1.17422314850731e-15	1.21336392012422e-13
CTSB	70.967321	170.734263119534	1.26652585780123	2.05331950852467e-11	2.75010905162323e-10
CYP4F8	0.00561504166666667	0.0421693066034985	2.90882466599095	0.00197268630753576	0.00357621494348588
DRD5	0.0090653962	0.0362461008921283	1.99938382925268	0.00322237470868675	0.00551898430769554
DUSP1	290.520287333333	97.9552478250729	-1.56844422185285	9.09103039597696e-09	5.31739513726954e-08
FADS2	2.11045676666667	4.94402292915452	1.22813015855814	0.00132205427136285	0.00252985693902768
FANCD2	0.71581805	2.75428544635569	1.94401325586905	1.99286853205349e-15	1.54447311234145e-13
FNDC5	2.47913147666667	0.658127934781341	-1.91339481975927	1.32119537005415e-08	7.18544850380327e-08
GDF15	5.73048355366667	43.4055955918367	2.92115225061093	5.63804910192335e-14	1.94199469066249e-12
HAMP	0.0808925978	0.362271095428571	2.16299010407732	1.4055912468034e-08	7.38530994083142e-08
HBA1	11.09024193	2.47235016177843	-2.1653358443901	5.33283352304788e-12	8.26589196072421e-11
HELLS	0.683984506	3.45600002623907	2.33706767859668	3.92798281639558e-17	1.21767467308263e-14
IFNG	0.182752404966667	0.76514182606414	2.06583679763192	1.58277517457744e-06	6.21088992555704e-06
JUN	142.544942	63.7637771865889	-1.16060785008463	0.000495669868631298	0.000991339737262596
KRAS	6.622499	16.6289554431487	1.3282499219402	4.77668499355814e-06	1.64530260889225e-05
MIOX	0.0856554905666667	0.614134040565598	2.84193593983205	8.37403338466837e-05	0.000207676027939776
MMP13	0.0341415549	0.816218466822157	4.57935468246587	3.97130036950263e-11	4.5596411649845e-10
MT1G	161.183914826667	55.3059701556851	-1.54320064918861	8.62600006113384e-05	0.000210555907004054
MYB	1.350205842	5.78954033760933	2.10026944329599	2.25625930717368e-09	1.62660554703219e-08
NCF2	2.39983955666667	4.80526198804665	1.00167713398445	0.00042273949500455	0.000873661623009403
NGB	0.763155135633333	0.0954431274693878	-2.99926313769048	0.00269691427777228	0.00477739100633947
NOX1	0.192752289333333	5.05730733661808	4.7135495545112	5.04018578303932e-11	5.38778480255927e-10
NOX4	0.1406370879	0.609593266501458	2.11586986431491	1.81140332820904e-12	4.11401862246063e-11
NR5A2	1.24974271466667	2.52665480673469	1.01559745888312	9.01377271826331e-05	0.00021830230802044
PLIN4	22.1234624	4.00823937239067	-2.46453661602473	8.62836990602486e-09	5.14383590551482e-08
PRKAA2	2.673484438	0.956931415600583	-1.48223384514388	1.71651182774484e-05	5.11652564039327e-05
PSAT1	7.11968576666667	21.0860197618076	1.56640132175506	3.26202869766081e-07	1.48710131805125e-06
PVT1	0.778515376666667	3.54665412099125	2.18766120197393	1.25359627120571e-14	7.7722968814754e-13
RRM2	5.996113683	19.3484395944606	1.69011757978652	3.95441908293152e-12	6.45194692478301e-11
SCD	22.3786393333333	57.9493090116618	1.37266913842335	3.77972896839349e-05	0.00010278210352649
SLC1A5	16.4227589333333	48.3908166268222	1.55903677352489	2.61326678702371e-11	3.11581809222058e-10
SLC2A1	13.0778810666667	34.6063588104956	1.4039083446858	1.06165764865901e-06	4.33044567216175e-06
SLC2A12	3.6955071	1.81245589434985	-1.02782645761064	8.10333873619746e-09	4.92555883964944e-08
SLC7A11	1.556396083	3.11788652623907	1.00235916831992	0.0030900365753836	0.00538152437285908
STMN1	8.02186706666667	21.6699212915452	1.43368394932424	4.07286780234272e-13	1.14780819884204e-11
SUV39H1	2.05240916666667	4.5125420941691	1.13662201573872	7.35872799268246e-12	1.08628841796741e-10
TFAP2A	1.56532335666667	3.38803386830904	1.11398758390299	2.94291323152254e-07	1.40354323349537e-06
TFRC	10.9560518333333	31.1705710087464	1.50845658711147	2.24284312727824e-10	2.0449452042831e-09
TRIB3	1.80493144	10.4008300507289	2.52668272621955	9.08223443128677e-10	7.03873168424725e-09
TSC22D3	47.6118304333333	18.1005160787172	-1.39528926250454	1.07394349513369e-08	6.0531360634808e-08
TXNIP	287.768838666667	137.674831912536	-1.06364552977576	1.42426067456849e-06	5.66052319379784e-06
VEGFA	5.3518777	13.827841080758	1.36945887504497	2.77060595053948e-09	1.95201782878918e-08
ZFAS1	20.0756556666667	40.8978290466472	1.02657715691274	1.32119537005415e-08	7.18544850380327e-08
ZFP36	462.670648333333	165.318368862974	-1.48473854338842	2.07838920348465e-06	7.95432905037335e-06
ZFP69B	0.426328616666667	1.10741240962099	1.3771547914591	2.58092414637534e-12	4.88765433059439e-11
