# Supplementary material for: The Ferroptosis Molecular Subtype Reveals Characteristics of the Tumor Microenvironment, Immunotherapeutic Response, and Prognosis in Gastric Cancer
Source: Int J Mol Sci. 2022 Aug 29;23(17):9767. doi: 10.3390/ijms23179767 (PMC9456108; doi:10.3390/ijms23179767)
Supplement: Supplementary file 1 [file ijms-23-09767-s001.zip › Table S2.xlsx]

## Sheet: B-Adiff
id	logFC	AveExpr	t	P.Value	adj.P.Val	B
KEGG_NUCLEOTIDE_EXCISION_REPAIR	-0.207928	0.0360591	-12.3143	1.64802e-32	3.01588e-30	62.9682
KEGG_DNA_REPLICATION	-0.258173	0.0783477	-11.613	2.62537e-29	2.40221e-27	55.7043
KEGG_ONE_CARBON_POOL_BY_FOLATE	-0.214863	0.0549917	-11.2706	8.54757e-28	5.19819e-26	52.2747
KEGG_PYRIMIDINE_METABOLISM	-0.144901	0.0405108	-11.2422	1.13622e-27	5.19819e-26	51.9945
KEGG_RNA_POLYMERASE	-0.209012	0.035149	-11.1784	2.15483e-27	7.88667e-26	51.3645
KEGG_SPLICEOSOME	-0.185222	0.0322341	-10.9906	1.3905e-26	4.24104e-25	49.5294
KEGG_RNA_DEGRADATION	-0.183826	0.0338815	-10.9217	2.7399e-26	7.16288e-25	48.8619
KEGG_BASE_EXCISION_REPAIR	-0.186947	0.0561143	-10.4798	1.96239e-24	4.48897e-23	44.66
KEGG_CELL_CYCLE	-0.157005	0.0491023	-10.431	3.11943e-24	6.34284e-23	44.2042
KEGG_MISMATCH_REPAIR	-0.213122	0.0610855	-10.3872	4.71865e-24	8.63512e-23	43.7972
KEGG_HOMOLOGOUS_RECOMBINATION	-0.195935	0.0531898	-10.2016	2.69053e-23	4.47607e-22	42.0858
KEGG_ARACHIDONIC_ACID_METABOLISM	0.13564	-0.00352417	9.51951	1.3017e-20	1.9851e-19	36.0128
KEGG_PROTEASOME	-0.198313	0.0653076	-9.42138	3.07901e-20	4.3343e-19	35.1676
KEGG_COMPLEMENT_AND_COAGULATION_CASCADES	0.1526	-0.00441512	9.33641	6.45054e-20	8.43177e-19	34.4418
KEGG_UBIQUITIN_MEDIATED_PROTEOLYSIS	-0.102759	0.00494529	-8.86937	3.40701e-18	3.89677e-17	30.5508
KEGG_AMINOACYL_TRNA_BIOSYNTHESIS	-0.186968	0.0540858	-8.43484	1.17291e-16	1.19246e-15	27.0837
KEGG_DRUG_METABOLISM_CYTOCHROME_P450	0.148992	-0.00105259	7.87922	8.70074e-15	8.38019e-14	22.8707
KEGG_PPAR_SIGNALING_PATHWAY	0.100214	0.00443365	7.81105	1.45067e-14	1.32736e-13	22.3711
KEGG_BASAL_TRANSCRIPTION_FACTORS	-0.120818	0.026591	-7.79498	1.63559e-14	1.4253e-13	22.2539
KEGG_RENIN_ANGIOTENSIN_SYSTEM	0.130507	-0.00103532	7.7771	1.86873e-14	1.55444e-13	22.1237
KEGG_NON_HOMOLOGOUS_END_JOINING	-0.139666	0.0300645	-7.20775	1.13265e-12	9.01195e-12	18.1184
KEGG_CELL_ADHESION_MOLECULES_CAMS	0.11695	-0.0162886	6.99244	4.98501e-12	3.80107e-11	16.6749
KEGG_METABOLISM_OF_XENOBIOTICS_BY_CYTOCHROME_P450	0.128577	0.0062602	6.59732	6.8304e-11	4.46415e-10	14.1293
KEGG_RETINOL_METABOLISM	0.125908	0.0156984	6.48722	1.38326e-10	8.72883e-10	13.4441
KEGG_GLYOXYLATE_AND_DICARBOXYLATE_METABOLISM	-0.13327	0.0323657	-6.37222	2.85891e-10	1.74393e-09	12.7397
KEGG_PRIMARY_BILE_ACID_BIOSYNTHESIS	0.103746	-0.0124419	6.05706	1.9715e-09	1.00218e-08	10.8688
KEGG_HEMATOPOIETIC_CELL_LINEAGE	0.118667	-0.00998614	5.89051	5.28261e-09	2.61275e-08	9.91563
KEGG_GLYCOSPHINGOLIPID_BIOSYNTHESIS_GANGLIO_SERIES	0.10861	-0.0305047	5.52708	4.17092e-08	1.73473e-07	7.92197
KEGG_ECM_RECEPTOR_INTERACTION	0.102046	-0.0288708	5.29442	1.47289e-07	5.50078e-07	6.70827
KEGG_INTESTINAL_IMMUNE_NETWORK_FOR_IGA_PRODUCTION	0.101807	-0.0076738	4.41811	1.10621e-05	3.02144e-05	2.58268

## Sheet: C-Adiff
id	logFC	AveExpr	t	P.Value	adj.P.Val	B
KEGG_DNA_REPLICATION	-0.781538	0.0116509	-30.4532	4.47218e-114	8.18408e-112	249.91
KEGG_CELL_CYCLE	-0.53213	-0.00876471	-30.3424	1.41347e-113	1.29332e-111	248.762
KEGG_PYRIMIDINE_METABOLISM	-0.442888	0.00178428	-28.8186	1.2017e-106	7.3304e-105	232.85
KEGG_BASE_EXCISION_REPAIR	-0.59734	-0.00174654	-28.365	1.45358e-104	6.65012e-103	228.067
KEGG_VASCULAR_SMOOTH_MUSCLE_CONTRACTION	0.380548	0.00992485	27.3869	4.8065e-100	1.75918e-98	217.688
KEGG_ONE_CARBON_POOL_BY_FOLATE	-0.601241	0.0144587	-26.3885	2.14856e-95	6.55311e-94	207.007
KEGG_PROTEASOME	-0.643081	0.00106032	-26.3693	2.63977e-95	6.90111e-94	206.802
KEGG_MISMATCH_REPAIR	-0.663423	0.000466959	-26.2476	9.79145e-95	2.23979e-93	205.494
KEGG_HOMOLOGOUS_RECOMBINATION	-0.593405	0.00248849	-24.0494	2.22481e-84	4.52378e-83	181.707
KEGG_CALCIUM_SIGNALING_PATHWAY	0.32316	0.00877089	23.8147	2.88252e-83	5.27501e-82	179.152
KEGG_NUCLEOTIDE_EXCISION_REPAIR	-0.492054	0.0241677	-23.5957	3.15218e-82	5.24408e-81	176.766
KEGG_SPLICEOSOME	-0.474801	0.0105354	-22.9059	5.96984e-79	9.104e-78	169.238
KEGG_AMINOACYL_TRNA_BIOSYNTHESIS	-0.614596	-0.00901399	-22.3623	2.29968e-76	3.23725e-75	163.3
KEGG_RNA_POLYMERASE	-0.509279	0.0187324	-22.1659	1.97894e-75	2.58676e-74	161.153
KEGG_RNA_DEGRADATION	-0.473109	0.0117719	-22.1122	3.56605e-75	4.35058e-74	160.565
KEGG_DILATED_CARDIOMYOPATHY	0.350788	0.0179951	19.3934	2.95771e-62	3.38288e-61	130.899
KEGG_HYPERTROPHIC_CARDIOMYOPATHY_HCM	0.34234	0.0114852	19.1414	4.58902e-61	4.93995e-60	128.165
KEGG_MELANOGENESIS	0.235193	0.00860038	18.9671	3.04702e-60	3.09781e-59	126.277
KEGG_P53_SIGNALING_PATHWAY	-0.301606	-0.0156723	-17.9946	1.12694e-55	1.08542e-54	115.791
KEGG_N_GLYCAN_BIOSYNTHESIS	-0.371623	-0.0282783	-17.9649	1.5515e-55	1.41962e-54	115.472
KEGG_CYSTEINE_AND_METHIONINE_METABOLISM	-0.289076	-0.0129055	-17.0447	2.94508e-51	2.56643e-50	105.653
KEGG_ALANINE_ASPARTATE_AND_GLUTAMATE_METABOLISM	-0.317935	-0.0104439	-16.6078	3.03629e-49	2.52564e-48	101.033
KEGG_BASAL_TRANSCRIPTION_FACTORS	-0.333604	0.00516204	-16.2267	1.6857e-47	1.34123e-46	97.031
KEGG_STEROID_BIOSYNTHESIS	-0.485227	-0.0336778	-16.2027	2.16896e-47	1.65384e-46	96.7799
KEGG_LONG_TERM_POTENTIATION	0.216176	0.0115979	15.9905	2.00657e-46	1.46881e-45	94.5634
KEGG_ARRHYTHMOGENIC_RIGHT_VENTRICULAR_CARDIOMYOPATHY_ARVC	0.299252	0.0178013	15.5332	2.35098e-44	1.65473e-43	89.8181
KEGG_NON_HOMOLOGOUS_END_JOINING	-0.400316	0.00082694	-15.4018	9.17313e-44	6.21734e-43	88.4621
KEGG_PENTOSE_PHOSPHATE_PATHWAY	-0.353027	-0.0133068	-15.286	3.03116e-43	1.98108e-42	87.2716
KEGG_FOLATE_BIOSYNTHESIS	-0.412819	-0.0556239	-14.9965	5.95041e-42	3.75492e-41	84.3068
KEGG_GLYOXYLATE_AND_DICARBOXYLATE_METABOLISM	-0.409282	-0.00384372	-14.8798	1.96286e-41	1.19734e-40	83.1183
KEGG_FOCAL_ADHESION	0.286316	0.00479666	14.816	3.76639e-41	2.22339e-40	82.4694
KEGG_PURINE_METABOLISM	-0.164337	-0.00480171	-14.2516	1.14543e-38	6.55041e-38	76.7773
KEGG_GLYCOSPHINGOLIPID_BIOSYNTHESIS_GANGLIO_SERIES	0.370416	0.0102286	13.8919	4.18629e-37	2.32149e-36	73.1956
KEGG_TGF_BETA_SIGNALING_PATHWAY	0.225616	0.0033858	13.6488	4.66075e-36	2.50858e-35	70.7975
KEGG_GAP_JUNCTION	0.198701	-0.00572253	13.3712	7.14752e-35	3.73713e-34	68.0812
KEGG_OOCYTE_MEIOSIS	-0.170766	-0.00786575	-13.3035	1.38456e-34	7.03819e-34	67.4234
KEGG_BLADDER_CANCER	-0.220369	-0.0283285	-13.2984	1.45614e-34	7.202e-34	67.3733
KEGG_TERPENOID_BACKBONE_BIOSYNTHESIS	-0.409044	-0.0581412	-13.2912	1.5616e-34	7.52032e-34	67.3037
KEGG_REGULATION_OF_ACTIN_CYTOSKELETON	0.173393	0.00328444	13.1136	8.80106e-34	4.12973e-33	65.5837
KEGG_CELL_ADHESION_MOLECULES_CAMS	0.292786	-0.00472044	13.0383	1.82407e-33	8.34514e-33	64.8589
KEGG_MAPK_SIGNALING_PATHWAY	0.139572	0.00678057	12.5153	2.74303e-31	1.22433e-30	59.874
KEGG_VASOPRESSIN_REGULATED_WATER_REABSORPTION	0.189732	0.0134815	12.4547	4.87139e-31	2.12254e-30	59.3031
KEGG_GLYCOSYLPHOSPHATIDYLINOSITOL_GPI_ANCHOR_BIOSYNTHESIS	-0.291271	-0.0106907	-12.2734	2.69222e-30	1.14576e-29	57.6038
KEGG_ECM_RECEPTOR_INTERACTION	0.315683	-0.000446872	12.2377	3.76637e-30	1.56647e-29	57.2701
KEGG_RIBOFLAVIN_METABOLISM	-0.244095	-0.0209569	-11.6958	5.72857e-28	2.32962e-27	52.2779
KEGG_NEUROACTIVE_LIGAND_RECEPTOR_INTERACTION	0.199689	0.00155979	11.5376	2.42905e-27	9.66339e-27	50.8431
KEGG_AXON_GUIDANCE	0.16264	-0.00405356	11.5247	2.72974e-27	1.06286e-26	50.7272
KEGG_LEUKOCYTE_TRANSENDOTHELIAL_MIGRATION	0.20833	-0.00454629	11.4263	6.66551e-27	2.54122e-26	49.8407
KEGG_LONG_TERM_DEPRESSION	0.139894	0.00719483	11.2304	3.88497e-26	1.45092e-25	48.0905
KEGG_UBIQUITIN_MEDIATED_PROTEOLYSIS	-0.184699	0.0168708	-11.147	8.19365e-26	2.99888e-25	47.3497
KEGG_COMPLEMENT_AND_COAGULATION_CASCADES	0.246619	-0.0305472	11.1095	1.14453e-25	4.10684e-25	47.018
KEGG_CYTOSOLIC_DNA_SENSING_PATHWAY	-0.225196	-0.00899691	-11.0953	1.29853e-25	4.56981e-25	46.8927
KEGG_GALACTOSE_METABOLISM	-0.225834	-0.0204466	-11.084	1.43502e-25	4.9549e-25	46.7935
KEGG_SELENOAMINO_ACID_METABOLISM	-0.21937	-0.0251744	-11.0158	2.62978e-25	8.91203e-25	46.1923
KEGG_ARACHIDONIC_ACID_METABOLISM	0.207052	-0.0304535	10.8948	7.65468e-25	2.54692e-24	45.1321
KEGG_FRUCTOSE_AND_MANNOSE_METABOLISM	-0.23103	-0.0498481	-10.7399	2.97509e-24	9.72217e-24	43.7852
KEGG_DRUG_METABOLISM_CYTOCHROME_P450	0.25782	-0.0213818	10.6908	4.56304e-24	1.46498e-23	43.3609
KEGG_GLYCOSAMINOGLYCAN_BIOSYNTHESIS_CHONDROITIN_SULFATE	0.284098	-0.00553814	10.4036	5.44602e-23	1.71831e-22	40.9018
KEGG_TYROSINE_METABOLISM	0.179803	0.00762053	10.3487	8.70926e-23	2.70135e-22	40.4363
KEGG_PRIMARY_BILE_ACID_BIOSYNTHESIS	0.240033	-0.00817605	10.3166	1.14493e-22	3.49204e-22	40.1651
KEGG_ALDOSTERONE_REGULATED_SODIUM_REABSORPTION	0.163421	-0.00420013	10.2821	1.53539e-22	4.60618e-22	39.8742
KEGG_ABC_TRANSPORTERS	0.16334	-0.000843815	10.259	1.86903e-22	5.51664e-22	39.6793
KEGG_GNRH_SIGNALING_PATHWAY	0.126044	0.00544372	10.0097	1.52632e-21	4.43359e-21	37.598
KEGG_SPHINGOLIPID_METABOLISM	-0.196866	-0.0173505	-10.0046	1.59303e-21	4.55508e-21	37.5556
KEGG_DRUG_METABOLISM_OTHER_ENZYMES	-0.225138	-0.0383037	-9.992	1.76924e-21	4.98108e-21	37.4517
KEGG_PHOSPHATIDYLINOSITOL_SIGNALING_SYSTEM	0.167178	0.00632411	9.8039	8.42661e-21	2.33647e-20	35.9054
KEGG_BASAL_CELL_CARCINOMA	0.181775	0.0172162	9.43811	1.65888e-19	4.53097e-19	32.955
KEGG_CITRATE_CYCLE_TCA_CYCLE	-0.276912	-0.0345143	-9.39671	2.31349e-19	6.226e-19	32.6258
KEGG_ADIPOCYTOKINE_SIGNALING_PATHWAY	0.128203	-0.00516077	9.38355	2.57076e-19	6.81809e-19	32.5215
KEGG_BIOSYNTHESIS_OF_UNSATURATED_FATTY_ACIDS	-0.214351	-0.0205064	-9.28783	5.52128e-19	1.44342e-18	31.7651
KEGG_PROGESTERONE_MEDIATED_OOCYTE_MATURATION	-0.120893	-0.00775658	-9.19221	1.17865e-18	3.03792e-18	31.0149
KEGG_HEDGEHOG_SIGNALING_PATHWAY	0.154651	0.00614606	9.1411	1.76397e-18	4.48343e-18	30.6161
KEGG_HUNTINGTONS_DISEASE	-0.162708	-0.00213428	-8.92276	9.70392e-18	2.43263e-17	28.9303
KEGG_PROTEIN_EXPORT	-0.26927	-0.0167392	-8.72523	4.42729e-17	1.09486e-16	27.4303
KEGG_THYROID_CANCER	-0.167722	-0.0168701	-8.63679	8.66813e-17	2.11502e-16	26.7666
KEGG_LYSINE_DEGRADATION	-0.169302	0.0119013	-8.41738	4.49484e-16	1.08231e-15	25.1414
KEGG_HEMATOPOIETIC_CELL_LINEAGE	0.233942	-0.0174715	8.3945	5.32697e-16	1.26602e-15	24.9738
KEGG_DORSO_VENTRAL_AXIS_FORMATION	0.171415	-0.00482374	8.28781	1.17114e-15	2.74768e-15	24.1963
KEGG_TAURINE_AND_HYPOTAURINE_METABOLISM	0.198046	0.016993	8.19195	2.36232e-15	5.47221e-15	23.5041
KEGG_GLYCEROPHOSPHOLIPID_METABOLISM	-0.116075	-0.0216554	-8.10861	4.32651e-15	9.89689e-15	22.9073
KEGG_MTOR_SIGNALING_PATHWAY	0.129529	0.0155768	8.08672	5.06809e-15	1.14501e-14	22.7513
KEGG_WNT_SIGNALING_PATHWAY	0.103681	0.0147628	8.07326	5.58498e-15	1.2464e-14	22.6556
KEGG_PANTOTHENATE_AND_COA_BIOSYNTHESIS	-0.176164	-0.0368863	-7.98344	1.06461e-14	2.34728e-14	22.0196
KEGG_GLUTATHIONE_METABOLISM	-0.16477	-0.0262453	-7.9659	1.20679e-14	2.62908e-14	21.8961
KEGG_PORPHYRIN_AND_CHLOROPHYLL_METABOLISM	-0.18906	-0.0149944	-7.93893	1.46269e-14	3.14909e-14	21.7065
KEGG_ADHERENS_JUNCTION	0.140001	0.00929325	7.92926	1.56698e-14	3.33439e-14	21.6387
KEGG_TASTE_TRANSDUCTION	0.142404	0.0025166	7.89222	2.03854e-14	4.28797e-14	21.3794
KEGG_CHEMOKINE_SIGNALING_PATHWAY	0.155757	-0.0120291	7.81318	3.56332e-14	7.41009e-14	20.8292
KEGG_NICOTINATE_AND_NICOTINAMIDE_METABOLISM	0.154476	-0.0184715	7.67934	9.08677e-14	1.8684e-13	19.9073
KEGG_MELANOMA	0.101402	0.0106646	7.63517	1.23433e-13	2.5098e-13	19.6058
KEGG_TYPE_II_DIABETES_MELLITUS	0.117226	-0.00838918	7.53516	2.45728e-13	4.94156e-13	18.9282
KEGG_VIBRIO_CHOLERAE_INFECTION	-0.116219	-0.0106567	-7.23249	1.89297e-12	3.72488e-12	16.9207
KEGG_HISTIDINE_METABOLISM	0.142019	0.00132013	7.16031	3.05126e-12	5.94022e-12	16.4517
KEGG_PEROXISOME	-0.146227	-0.0271248	-7.14242	3.43259e-12	6.61224e-12	16.336
KEGG_METABOLISM_OF_XENOBIOTICS_BY_CYTOCHROME_P450	0.178654	-0.0246299	6.98121	9.8177e-12	1.8715e-11	15.3043
KEGG_ASTHMA	0.228012	0.00161327	6.96373	1.09903e-11	2.07342e-11	15.1936
KEGG_RENIN_ANGIOTENSIN_SYSTEM	0.150077	-0.0419056	6.82807	2.6183e-11	4.88928e-11	14.3421
KEGG_SMALL_CELL_LUNG_CANCER	-0.100151	-0.00758482	-6.75041	4.27786e-11	7.90757e-11	13.8608
KEGG_AMINO_SUGAR_AND_NUCLEOTIDE_SUGAR_METABOLISM	-0.136013	-0.0312352	-6.63885	8.59272e-11	1.57247e-10	13.1775
KEGG_PENTOSE_AND_GLUCURONATE_INTERCONVERSIONS	-0.204557	-0.0326243	-6.63242	8.94243e-11	1.62026e-10	13.1384
KEGG_ANTIGEN_PROCESSING_AND_PRESENTATION	-0.179345	-0.00332014	-6.04697	2.97529e-09	5.33803e-09	9.7125
KEGG_FATTY_ACID_METABOLISM	0.144616	-0.0141744	6.01474	3.58136e-09	6.36299e-09	9.53169
KEGG_CARDIAC_MUSCLE_CONTRACTION	0.10798	0.00523884	6.00082	3.87874e-09	6.82508e-09	9.45391
KEGG_INTESTINAL_IMMUNE_NETWORK_FOR_IGA_PRODUCTION	0.195135	-0.0157908	5.93428	5.66869e-09	9.87972e-09	9.08403
KEGG_NOD_LIKE_RECEPTOR_SIGNALING_PATHWAY	-0.137616	-0.0281754	-5.82657	1.04001e-08	1.79549e-08	8.49291
KEGG_GLYCOLYSIS_GLUCONEOGENESIS	-0.106492	-0.0252017	-5.55866	4.52279e-08	7.59331e-08	7.06357
KEGG_GLYCOSPHINGOLIPID_BIOSYNTHESIS_GLOBO_SERIES	0.141562	-0.00476202	5.43493	8.74729e-08	1.45523e-07	6.42339
KEGG_PHENYLALANINE_METABOLISM	0.115519	-0.00617347	5.12333	4.36123e-07	7.06288e-07	4.86786
KEGG_CYTOKINE_CYTOKINE_RECEPTOR_INTERACTION	0.112079	-0.0149324	5.11465	4.55569e-07	7.31308e-07	4.82571
KEGG_VIRAL_MYOCARDITIS	0.107455	3.81209e-05	4.63641	4.57907e-06	7.16213e-06	2.60301
KEGG_SYSTEMIC_LUPUS_ERYTHEMATOSUS	0.140975	0.0122755	4.55185	6.75153e-06	1.0211e-05	2.23066
KEGG_GLYCOSAMINOGLYCAN_BIOSYNTHESIS_KERATAN_SULFATE	-0.108824	-0.0329734	-4.26711	2.38782e-05	3.52396e-05	1.02328
KEGG_GRAFT_VERSUS_HOST_DISEASE	-0.129645	-0.0217772	-3.07186	0.00224847	0.00290103	-3.24292

## Sheet: C-Bdiff
id	logFC	AveExpr	t	P.Value	adj.P.Val	B
KEGG_CELL_CYCLE	-0.375125	-0.0719731	-18.8941	4.30076e-66	7.87039e-64	139.67
KEGG_VASCULAR_SMOOTH_MUSCLE_CONTRACTION	0.282834	0.0432091	18.7767	1.99647e-65	1.82677e-63	138.145
KEGG_DNA_REPLICATION	-0.523365	-0.103748	-17.7334	1.41883e-59	8.65487e-58	124.758
KEGG_CALCIUM_SIGNALING_PATHWAY	0.235368	0.0409745	17.4786	3.62847e-58	1.66003e-56	121.538
KEGG_PYRIMIDINE_METABOLISM	-0.297987	-0.0624634	-17.2632	5.52877e-57	2.02353e-55	118.833
KEGG_BASE_EXCISION_REPAIR	-0.410394	-0.0814561	-17.0356	9.67729e-56	2.95157e-54	115.989
KEGG_MISMATCH_REPAIR	-0.450302	-0.0925553	-16.7558	3.18302e-54	8.32133e-53	112.52
KEGG_P53_SIGNALING_PATHWAY	-0.237208	-0.0313788	-15.7679	5.79075e-49	1.32463e-47	100.493
KEGG_HOMOLOGOUS_RECOMBINATION	-0.39747	-0.0850577	-15.6042	4.15517e-48	8.44885e-47	98.5361
KEGG_PROTEASOME	-0.444768	-0.0823402	-15.5603	7.03338e-48	1.28711e-46	98.0136
KEGG_ONE_CARBON_POOL_BY_FOLATE	-0.386378	-0.0876129	-15.2968	1.63128e-46	2.71386e-45	94.8925
KEGG_AMINOACYL_TRNA_BIOSYNTHESIS	-0.427628	-0.0866253	-14.7642	8.59364e-44	1.31053e-42	88.6721
KEGG_FOLATE_BIOSYNTHESIS	-0.389135	-0.0243807	-14.7287	1.29936e-43	1.8291e-42	88.2618
KEGG_DILATED_CARDIOMYOPATHY	0.268911	0.041971	14.7184	1.46367e-43	1.91322e-42	88.1436
KEGG_N_GLYCAN_BIOSYNTHESIS	-0.3036	-0.0383644	-14.5328	1.25711e-42	1.53367e-41	86.0095
KEGG_STEROID_BIOSYNTHESIS	-0.396193	-0.0470246	-14.1203	1.41531e-40	1.61876e-39	81.3225
KEGG_HYPERTROPHIC_CARDIOMYOPATHY_HCM	0.253163	0.0424697	14.0936	1.91524e-40	2.0617e-39	81.0224
KEGG_MELANOGENESIS	0.177049	0.0273328	13.9373	1.12197e-39	1.14067e-38	79.2686
KEGG_RNA_DEGRADATION	-0.289283	-0.0806181	-13.1847	4.69114e-36	4.51831e-35	70.9988
KEGG_SPLICEOSOME	-0.289579	-0.0827893	-12.8945	1.08098e-34	9.89095e-34	67.8883
KEGG_NUCLEOTIDE_EXCISION_REPAIR	-0.284126	-0.0856188	-12.8262	2.24666e-34	1.95781e-33	67.1631
KEGG_ALANINE_ASPARTATE_AND_GLUTAMATE_METABOLISM	-0.23817	-0.0367203	-12.6186	2.04624e-33	1.7021e-32	64.9735
KEGG_ARRHYTHMOGENIC_RIGHT_VENTRICULAR_CARDIOMYOPATHY_ARVC	0.231933	0.0361862	12.5987	2.52678e-33	2.01044e-32	64.7644
KEGG_LONG_TERM_POTENTIATION	0.17075	0.0222571	12.4288	1.51077e-32	1.15196e-31	62.9923
KEGG_TERPENOID_BACKBONE_BIOSYNTHESIS	-0.3669	-0.0424645	-12.3802	2.51331e-32	1.83975e-31	62.488
KEGG_CYSTEINE_AND_METHIONINE_METABOLISM	-0.21781	-0.0357666	-12.3023	5.66396e-32	3.98656e-31	61.6829
KEGG_RNA_POLYMERASE	-0.300267	-0.0898289	-12.0632	6.71161e-31	4.54898e-30	59.2336
KEGG_BLADDER_CANCER	-0.197676	-0.019874	-11.9111	3.17868e-30	2.0775e-29	57.6932
KEGG_PENTOSE_PHOSPHATE_PATHWAY	-0.272752	-0.0356972	-11.676	3.4279e-29	2.16312e-28	55.3382
KEGG_FRUCTOSE_AND_MANNOSE_METABOLISM	-0.243682	-0.011167	-11.3395	9.73202e-28	5.93653e-27	52.0257
KEGG_DRUG_METABOLISM_OTHER_ENZYMES	-0.246336	0.00664707	-11.1847	4.43193e-27	2.61627e-26	50.5253
KEGG_PURINE_METABOLISM	-0.119898	-0.0210097	-10.5827	1.39511e-24	7.97827e-24	44.8357
KEGG_FOCAL_ADHESION	0.205312	0.0359635	10.3407	1.31901e-23	7.31451e-23	42.6149
KEGG_BASAL_TRANSCRIPTION_FACTORS	-0.212786	-0.0527823	-10.2764	2.38016e-23	1.28108e-22	42.0315
KEGG_GLYCOSPHINGOLIPID_BIOSYNTHESIS_GANGLIO_SERIES	0.261806	0.0536702	10.1982	4.86024e-23	2.54121e-22	41.326
KEGG_NON_HOMOLOGOUS_END_JOINING	-0.260649	-0.0643583	-10.1675	6.42928e-23	3.26822e-22	41.0495
KEGG_RIBOFLAVIN_METABOLISM	-0.209599	-0.0192498	-10.0624	1.66396e-22	8.22986e-22	40.11
KEGG_VASOPRESSIN_REGULATED_WATER_REABSORPTION	0.15399	0.0194598	9.9961	3.02091e-22	1.45481e-21	39.5209
KEGG_SELENOAMINO_ACID_METABOLISM	-0.191402	-0.0211579	-9.96481	3.99846e-22	1.8762e-21	39.244
KEGG_MAPK_SIGNALING_PATHWAY	0.108206	0.0153289	9.95509	4.36152e-22	1.9954e-21	39.1581
KEGG_OOCYTE_MEIOSIS	-0.124453	-0.0248191	-9.91489	6.24502e-22	2.78741e-21	38.8036
KEGG_PANTOTHENATE_AND_COA_BIOSYNTHESIS	-0.193612	-0.00100963	-9.90743	6.67421e-22	2.90805e-21	38.7379
KEGG_GLYOXYLATE_AND_DICARBOXYLATE_METABOLISM	-0.276012	-0.0626964	-9.88099	8.44558e-22	3.59428e-21	38.5055
KEGG_TGF_BETA_SIGNALING_PATHWAY	0.159728	0.0296282	9.76169	2.42777e-21	1.00973e-20	37.4628
KEGG_REGULATION_OF_ACTIN_CYTOSKELETON	0.124032	0.0224091	9.68808	4.63477e-21	1.88481e-20	36.8244
KEGG_GALACTOSE_METABOLISM	-0.187555	-0.0240736	-9.42434	4.55757e-20	1.81312e-19	34.5685
KEGG_CYTOSOLIC_DNA_SENSING_PATHWAY	-0.17339	-0.0237701	-9.25953	1.85451e-19	7.22076e-19	33.184
KEGG_SPHINGOLIPID_METABOLISM	-0.172911	-0.0128103	-9.05923	9.94453e-19	3.79135e-18	31.528
KEGG_GLYCOSYLPHOSPHATIDYLINOSITOL_GPI_ANCHOR_BIOSYNTHESIS	-0.205039	-0.0455277	-9.04041	1.16265e-18	4.34213e-18	31.374
KEGG_WNT_SIGNALING_PATHWAY	0.100187	0.00490847	8.8154	7.38488e-18	2.70287e-17	29.5521
KEGG_GAP_JUNCTION	0.12471	0.0304507	8.51104	8.48384e-17	3.0442e-16	27.1478
KEGG_BASAL_CELL_CARCINOMA	0.150758	0.0203042	8.46442	1.22561e-16	4.3132e-16	26.7858
KEGG_ECM_RECEPTOR_INTERACTION	0.213637	0.0443357	8.19597	9.87027e-16	3.40804e-15	24.7334
KEGG_NEUROACTIVE_LIGAND_RECEPTOR_INTERACTION	0.134513	0.0303993	8.15564	1.34399e-15	4.55462e-15	24.4299
KEGG_BIOSYNTHESIS_OF_UNSATURATED_FATTY_ACIDS	-0.18839	-0.0154634	-8.15211	1.38062e-15	4.59369e-15	24.4034
KEGG_CELL_ADHESION_MOLECULES_CAMS	0.175836	0.0550639	8.01668	3.85577e-15	1.26001e-14	23.3938
KEGG_PORPHYRIN_AND_CHLOROPHYLL_METABOLISM	-0.175486	-0.00291784	-7.98052	5.0602e-15	1.62459e-14	23.1267
KEGG_GLYCEROPHOSPHOLIPID_METABOLISM	-0.11126	-0.0113615	-7.85846	1.25713e-14	3.96647e-14	22.2326
KEGG_GLUTATHIONE_METABOLISM	-0.158848	-0.0108866	-7.81917	1.68094e-14	5.15091e-14	21.9473
KEGG_CITRATE_CYCLE_TCA_CYCLE	-0.238887	-0.0316703	-7.81853	1.68882e-14	5.15091e-14	21.9427
KEGG_LONG_TERM_DEPRESSION	0.100597	0.0221934	7.8114	1.78002e-14	5.34007e-14	21.891
KEGG_MTOR_SIGNALING_PATHWAY	0.123293	0.00479525	7.72846	3.27173e-14	9.65688e-14	21.2934
KEGG_PENTOSE_AND_GLUCURONATE_INTERCONVERSIONS	-0.225152	0.00930885	-7.70858	3.78284e-14	1.09882e-13	21.1509
KEGG_THYROID_CANCER	-0.14478	-0.0150741	-7.64521	5.99483e-14	1.71415e-13	20.6989
KEGG_PHOSPHATIDYLINOSITOL_SIGNALING_SYSTEM	0.12962	0.016554	7.52882	1.38514e-13	3.89969e-13	19.8772
KEGG_AXON_GUIDANCE	0.102398	0.0252924	7.34944	4.93029e-13	1.36704e-12	18.6323
KEGG_AMINO_SUGAR_AND_NUCLEOTIDE_SUGAR_METABOLISM	-0.14648	-0.00599293	-7.23412	1.10017e-12	2.96076e-12	17.8458
KEGG_PROTEIN_EXPORT	-0.208573	-0.0333821	-7.2171	1.23744e-12	3.2819e-12	17.7306
KEGG_GLYCOSAMINOGLYCAN_BIOSYNTHESIS_CHONDROITIN_SULFATE	0.195852	0.0318269	7.06704	3.45352e-12	9.02849e-12	16.7256
KEGG_HEDGEHOG_SIGNALING_PATHWAY	0.107359	0.0258765	6.97886	6.25902e-12	1.61324e-11	16.1437
KEGG_LEUKOCYTE_TRANSENDOTHELIAL_MIGRATION	0.123689	0.0391601	6.86828	1.3075e-11	3.27771e-11	15.4232
KEGG_ADHERENS_JUNCTION	0.114231	0.0132105	6.72011	3.45388e-11	8.54135e-11	14.4737
KEGG_NOD_LIKE_RECEPTOR_SIGNALING_PATHWAY	-0.143935	-0.00613046	-6.61382	6.85657e-11	1.673e-10	13.804
KEGG_TYROSINE_METABOLISM	0.118393	0.0358173	6.57075	9.02888e-11	2.17406e-10	13.5354
KEGG_GLYCOLYSIS_GLUCONEOGENESIS	-0.124229	0.00236824	-6.49251	1.48259e-10	3.52357e-10	13.0514
KEGG_PEROXISOME	-0.139861	-0.0144031	-6.44521	1.99599e-10	4.68289e-10	12.7613
KEGG_VIBRIO_CHOLERAE_INFECTION	-0.101368	-0.00855683	-6.34919	3.62946e-10	8.40749e-10	12.1784
KEGG_HUNTINGTONS_DISEASE	-0.109381	-0.0258136	-6.01747	2.69799e-09	6.09547e-09	10.2255
KEGG_PRIMARY_BILE_ACID_BIOSYNTHESIS	0.136288	0.0472736	5.96292	3.71912e-09	8.29998e-09	9.91352
KEGG_TAURINE_AND_HYPOTAURINE_METABOLISM	0.138576	0.0413653	5.80038	9.53378e-09	2.077e-08	8.99933
KEGG_GLYCOSAMINOGLYCAN_BIOSYNTHESIS_KERATAN_SULFATE	-0.136337	0.00288125	-5.65458	2.17592e-08	4.57694e-08	8.19904
KEGG_TASTE_TRANSDUCTION	0.105245	0.0154577	5.5918	3.08684e-08	6.41922e-08	7.86024
KEGG_MATURITY_ONSET_DIABETES_OF_THE_YOUNG	-0.147698	0.0242468	-5.43261	7.37885e-08	1.50037e-07	7.01684
KEGG_ANTIGEN_PROCESSING_AND_PRESENTATION	-0.128642	-0.0228133	-5.14022	3.45384e-07	6.79626e-07	5.52679
KEGG_DORSO_VENTRAL_AXIS_FORMATION	0.101678	0.0312147	5.00234	6.96865e-07	1.34238e-06	4.85092
KEGG_ASTHMA	0.141999	0.0440288	4.63437	4.18049e-06	7.80643e-06	3.1319
KEGG_HEMATOPOIETIC_CELL_LINEAGE	0.115275	0.0509336	4.34363	1.5821e-05	2.83848e-05	1.86175
KEGG_DRUG_METABOLISM_CYTOCHROME_P450	0.108828	0.0689068	4.14868	3.70278e-05	6.16008e-05	1.05404
KEGG_GRAFT_VERSUS_HOST_DISEASE	-0.135408	-0.00116511	-3.72636	0.000207959	0.000325269	-0.573513
