# Supplementary material for: The Ferroptosis Molecular Subtype Reveals Characteristics of the Tumor Microenvironment, Immunotherapeutic Response, and Prognosis in Gastric Cancer
Source: Int J Mol Sci. 2022 Aug 29;23(17):9767. doi: 10.3390/ijms23179767 (PMC9456108; doi:10.3390/ijms23179767)
Supplement: Supplementary file 1 [file ijms-23-09767-s001.zip › Table S3.xls]

gene	H-wild	H-mutation	L-wild	L-mutation	pvalue
TTN	60(68.18%)	28(31.82%)	106(47.75%)	116(52.25%)	0.001770691
MUC16	72(81.82%)	16(18.18%)	150(67.57%)	72(32.43%)	0.017817655
LRP1B	77(87.5%)	11(12.5%)	159(71.62%)	63(28.38%)	0.004967612
SYNE1	76(86.36%)	12(13.64%)	163(73.42%)	59(26.58%)	0.021748286
FAT4	82(93.18%)	6(6.82%)	171(77.03%)	51(22.97%)	0.001644055
PCLO	82(93.18%)	6(6.82%)	174(78.38%)	48(21.62%)	0.003363697
DNAH5	81(92.05%)	7(7.95%)	179(80.63%)	43(19.37%)	0.021876776
SPTA1	85(96.59%)	3(3.41%)	179(80.63%)	43(19.37%)	0.000706642
ZFHX4	82(93.18%)	6(6.82%)	181(81.53%)	41(18.47%)	0.0162555
KMT2D	83(94.32%)	5(5.68%)	181(81.53%)	41(18.47%)	0.007400343
CSMD1	82(93.18%)	6(6.82%)	182(81.98%)	40(18.02%)	0.020130256
OBSCN	83(94.32%)	5(5.68%)	183(82.43%)	39(17.57%)	0.011628628
DMD	83(94.32%)	5(5.68%)	185(83.33%)	37(16.67%)	0.018080202
CUBN	86(97.73%)	2(2.27%)	188(84.68%)	34(15.32%)	0.002404215
MDN1	86(97.73%)	2(2.27%)	188(84.68%)	34(15.32%)	0.002404215
ANK3	84(95.45%)	4(4.55%)	189(85.14%)	33(14.86%)	0.019672834
PLEC	85(96.59%)	3(3.41%)	189(85.14%)	33(14.86%)	0.00824285
RYR1	85(96.59%)	3(3.41%)	189(85.14%)	33(14.86%)	0.00824285
SDK1	86(97.73%)	2(2.27%)	189(85.14%)	33(14.86%)	0.003080349
SACS	84(95.45%)	4(4.55%)	191(86.04%)	31(13.96%)	0.030500577
NBEA	86(97.73%)	2(2.27%)	191(86.04%)	31(13.96%)	0.005030754
MYO15A	87(98.86%)	1(1.14%)	191(86.04%)	31(13.96%)	0.001689953
ADGRV1	84(95.45%)	4(4.55%)	192(86.49%)	30(13.51%)	0.037829178
KMT2C	84(95.45%)	4(4.55%)	192(86.49%)	30(13.51%)	0.037829178
MUC6	84(95.45%)	4(4.55%)	193(86.94%)	29(13.06%)	0.046791934
LRP2	85(96.59%)	3(3.41%)	193(86.94%)	29(13.06%)	0.020785055
APC	85(96.59%)	3(3.41%)	194(87.39%)	28(12.61%)	0.026051114
TECTA	86(97.73%)	2(2.27%)	194(87.39%)	28(12.61%)	0.010367752
DOCK3	85(96.59%)	3(3.41%)	195(87.84%)	27(12.16%)	0.032578284
ACVR2A	86(97.73%)	2(2.27%)	195(87.84%)	27(12.16%)	0.013149475
NEB	86(97.73%)	2(2.27%)	195(87.84%)	27(12.16%)	0.013149475
ABCA12	85(96.59%)	3(3.41%)	196(88.29%)	26(11.71%)	0.040647378
CDH23	85(96.59%)	3(3.41%)	196(88.29%)	26(11.71%)	0.040647378
DNAH3	85(96.59%)	3(3.41%)	196(88.29%)	26(11.71%)	0.040647378
FBN1	85(96.59%)	3(3.41%)	196(88.29%)	26(11.71%)	0.040647378
IGSF10	85(96.59%)	3(3.41%)	196(88.29%)	26(11.71%)	0.040647378
DOCK2	86(97.73%)	2(2.27%)	196(88.29%)	26(11.71%)	0.016649485
SLITRK5	87(98.86%)	1(1.14%)	196(88.29%)	26(11.71%)	0.005888925
ATM	86(97.73%)	2(2.27%)	197(88.74%)	25(11.26%)	0.021045446
MYCBP2	86(97.73%)	2(2.27%)	197(88.74%)	25(11.26%)	0.021045446
ZFHX3	86(97.73%)	2(2.27%)	197(88.74%)	25(11.26%)	0.021045446
CNTLN	87(98.86%)	1(1.14%)	197(88.74%)	25(11.26%)	0.007530752
XYLT2	87(98.86%)	1(1.14%)	197(88.74%)	25(11.26%)	0.007530752
ASPM	88(100%)	0(0%)	197(88.74%)	25(11.26%)	0.002274319
ANKRD11	86(97.73%)	2(2.27%)	198(89.19%)	24(10.81%)	0.026556725
ZBTB20	86(97.73%)	2(2.27%)	198(89.19%)	24(10.81%)	0.026556725
HIVEP3	87(98.86%)	1(1.14%)	198(89.19%)	24(10.81%)	0.009619176
NRXN3	87(98.86%)	1(1.14%)	198(89.19%)	24(10.81%)	0.009619176
SIPA1L1	87(98.86%)	1(1.14%)	198(89.19%)	24(10.81%)	0.009619176
VCAN	87(98.86%)	1(1.14%)	198(89.19%)	24(10.81%)	0.009619176
DIDO1	86(97.73%)	2(2.27%)	199(89.64%)	23(10.36%)	0.033453477
HERC1	86(97.73%)	2(2.27%)	199(89.64%)	23(10.36%)	0.033453477
LYST	86(97.73%)	2(2.27%)	199(89.64%)	23(10.36%)	0.033453477
MACF1	86(97.73%)	2(2.27%)	199(89.64%)	23(10.36%)	0.033453477
PKHD1	86(97.73%)	2(2.27%)	199(89.64%)	23(10.36%)	0.033453477
RGS12	86(97.73%)	2(2.27%)	199(89.64%)	23(10.36%)	0.033453477
SPECC1	86(97.73%)	2(2.27%)	199(89.64%)	23(10.36%)	0.033453477
CELSR1	87(98.86%)	1(1.14%)	199(89.64%)	23(10.36%)	0.012273069
TRPA1	87(98.86%)	1(1.14%)	199(89.64%)	23(10.36%)	0.012273069
ATP10A	86(97.73%)	2(2.27%)	200(90.09%)	22(9.91%)	0.042067463
CTNND2	86(97.73%)	2(2.27%)	200(90.09%)	22(9.91%)	0.042067463
GRM5	86(97.73%)	2(2.27%)	200(90.09%)	22(9.91%)	0.042067463
UNC13C	86(97.73%)	2(2.27%)	200(90.09%)	22(9.91%)	0.042067463
ZNF536	86(97.73%)	2(2.27%)	200(90.09%)	22(9.91%)	0.042067463
DNAH2	87(98.86%)	1(1.14%)	200(90.09%)	22(9.91%)	0.015642409
HSPG2	87(98.86%)	1(1.14%)	200(90.09%)	22(9.91%)	0.015642409
ADAMTS5	87(98.86%)	1(1.14%)	201(90.54%)	21(9.46%)	0.019916335
DCHS1	87(98.86%)	1(1.14%)	201(90.54%)	21(9.46%)	0.019916335
HECW1	87(98.86%)	1(1.14%)	201(90.54%)	21(9.46%)	0.019916335
HYDIN	87(98.86%)	1(1.14%)	201(90.54%)	21(9.46%)	0.019916335
ITPR2	87(98.86%)	1(1.14%)	201(90.54%)	21(9.46%)	0.019916335
WDFY3	87(98.86%)	1(1.14%)	201(90.54%)	21(9.46%)	0.019916335
LARP4B	87(98.86%)	1(1.14%)	202(90.99%)	20(9.01%)	0.025333282
NCOR2	87(98.86%)	1(1.14%)	202(90.99%)	20(9.01%)	0.025333282
NFASC	87(98.86%)	1(1.14%)	202(90.99%)	20(9.01%)	0.025333282
TNN	87(98.86%)	1(1.14%)	202(90.99%)	20(9.01%)	0.025333282
ZC3H13	87(98.86%)	1(1.14%)	202(90.99%)	20(9.01%)	0.025333282
AFF2	88(100%)	0(0%)	202(90.99%)	20(9.01%)	0.007936658
GOLGB1	88(100%)	0(0%)	202(90.99%)	20(9.01%)	0.007936658
HIVEP1	88(100%)	0(0%)	202(90.99%)	20(9.01%)	0.007936658
KALRN	88(100%)	0(0%)	202(90.99%)	20(9.01%)	0.007936658
CDH11	87(98.86%)	1(1.14%)	203(91.44%)	19(8.56%)	0.032193748
EPG5	87(98.86%)	1(1.14%)	203(91.44%)	19(8.56%)	0.032193748
KCNMA1	87(98.86%)	1(1.14%)	203(91.44%)	19(8.56%)	0.032193748
LRP1	87(98.86%)	1(1.14%)	203(91.44%)	19(8.56%)	0.032193748
PKD1	87(98.86%)	1(1.14%)	203(91.44%)	19(8.56%)	0.032193748
RERE	87(98.86%)	1(1.14%)	203(91.44%)	19(8.56%)	0.032193748
SLIT3	87(98.86%)	1(1.14%)	203(91.44%)	19(8.56%)	0.032193748
SLITRK1	87(98.86%)	1(1.14%)	203(91.44%)	19(8.56%)	0.032193748
WNK1	87(98.86%)	1(1.14%)	203(91.44%)	19(8.56%)	0.032193748
ZNF462	87(98.86%)	1(1.14%)	203(91.44%)	19(8.56%)	0.032193748
CARD11	88(100%)	0(0%)	203(91.44%)	19(8.56%)	0.010171209
KIAA1217	88(100%)	0(0%)	203(91.44%)	19(8.56%)	0.010171209
PCDHA7	88(100%)	0(0%)	203(91.44%)	19(8.56%)	0.010171209
SLCO5A1	88(100%)	0(0%)	203(91.44%)	19(8.56%)	0.010171209
KIF21A	87(98.86%)	1(1.14%)	204(91.89%)	18(8.11%)	0.040876362
LRP12	87(98.86%)	1(1.14%)	204(91.89%)	18(8.11%)	0.040876362
NUMA1	87(98.86%)	1(1.14%)	204(91.89%)	18(8.11%)	0.040876362
NUP98	87(98.86%)	1(1.14%)	204(91.89%)	18(8.11%)	0.040876362
OCA2	87(98.86%)	1(1.14%)	204(91.89%)	18(8.11%)	0.040876362
RANBP2	87(98.86%)	1(1.14%)	204(91.89%)	18(8.11%)	0.040876362
SAMD9L	87(98.86%)	1(1.14%)	204(91.89%)	18(8.11%)	0.040876362
ZDBF2	87(98.86%)	1(1.14%)	204(91.89%)	18(8.11%)	0.040876362
MEGF8	88(100%)	0(0%)	204(91.89%)	18(8.11%)	0.013030021
MXRA5	88(100%)	0(0%)	204(91.89%)	18(8.11%)	0.013030021
PCDH20	88(100%)	0(0%)	204(91.89%)	18(8.11%)	0.013030021
BPTF	88(100%)	0(0%)	205(92.34%)	17(7.66%)	0.016688457
JARID2	88(100%)	0(0%)	205(92.34%)	17(7.66%)	0.016688457
LAMB2	88(100%)	0(0%)	205(92.34%)	17(7.66%)	0.016688457
MAGI2	88(100%)	0(0%)	205(92.34%)	17(7.66%)	0.016688457
MYH6	88(100%)	0(0%)	205(92.34%)	17(7.66%)	0.016688457
NAV2	88(100%)	0(0%)	205(92.34%)	17(7.66%)	0.016688457
PLEKHA6	88(100%)	0(0%)	205(92.34%)	17(7.66%)	0.016688457
TLL1	88(100%)	0(0%)	205(92.34%)	17(7.66%)	0.016688457
TRPM3	88(100%)	0(0%)	205(92.34%)	17(7.66%)	0.016688457
ABCA10	88(100%)	0(0%)	206(92.79%)	16(7.21%)	0.021372525
ATP2B2	88(100%)	0(0%)	206(92.79%)	16(7.21%)	0.021372525
CACNA1A	88(100%)	0(0%)	206(92.79%)	16(7.21%)	0.021372525
CAMSAP2	88(100%)	0(0%)	206(92.79%)	16(7.21%)	0.021372525
DOPEY2	88(100%)	0(0%)	206(92.79%)	16(7.21%)	0.021372525
MPDZ	88(100%)	0(0%)	206(92.79%)	16(7.21%)	0.021372525
PIK3CG	88(100%)	0(0%)	206(92.79%)	16(7.21%)	0.021372525
RGPD4	88(100%)	0(0%)	206(92.79%)	16(7.21%)	0.021372525
COL14A1	88(100%)	0(0%)	207(93.24%)	15(6.76%)	0.027374468
HDAC4	88(100%)	0(0%)	207(93.24%)	15(6.76%)	0.027374468
KIF26B	88(100%)	0(0%)	207(93.24%)	15(6.76%)	0.027374468
MTOR	88(100%)	0(0%)	207(93.24%)	15(6.76%)	0.027374468
SEMA5A	88(100%)	0(0%)	207(93.24%)	15(6.76%)	0.027374468
ARHGAP33	88(100%)	0(0%)	208(93.69%)	14(6.31%)	0.035073728
DCSTAMP	88(100%)	0(0%)	208(93.69%)	14(6.31%)	0.035073728
NOTCH2	88(100%)	0(0%)	208(93.69%)	14(6.31%)	0.035073728
PBRM1	88(100%)	0(0%)	208(93.69%)	14(6.31%)	0.035073728
ATXN2L	88(100%)	0(0%)	209(94.14%)	13(5.86%)	0.044965496
GPATCH8	88(100%)	0(0%)	209(94.14%)	13(5.86%)	0.044965496
NID1	88(100%)	0(0%)	209(94.14%)	13(5.86%)	0.044965496
OTOF	88(100%)	0(0%)	209(94.14%)	13(5.86%)	0.044965496
