# Supplementary material for: The Ferroptosis Molecular Subtype Reveals Characteristics of the Tumor Microenvironment, Immunotherapeutic Response, and Prognosis in Gastric Cancer
Source: Int J Mol Sci. 2022 Aug 29;23(17):9767. doi: 10.3390/ijms23179767 (PMC9456108; doi:10.3390/ijms23179767)
Supplement: Supplementary file 1 [file ijms-23-09767-s001.zip › Table S4.xlsx]

## Sheet: Sheet1
Gene
ABCC1
ABHD12
ACADSB
ACO1
ACOT1
ACSF2
ACSL3
ACSL4
ACVR1B
AEBP2
AGPAT3
AGPS
AHCY
AIFM2
AKR1C1
AKR1C2
AKR1C3
ALB
ALDH3A2
ALOX12
ALOX12B
ALOX15
ALOX15B
ALOX5
ALOXE3
AMN
ANGPTL7
ANO6
AQP3
AQP5
AQP8
AR
ARF6
ARNTL
ARRDC3
ASNS
ATF2
ATF3
ATF4
ATG13
ATG16L1
ATG3
ATG4D
ATG5
ATG7
ATM
ATP5MC3
ATP6V1G2
AURKA
BACH1
BAP1
BCAT2
BECN1
BID
BNIP3
BRD2
BRD3
BRD4
BRD7
BRDT
BRPF1
CA9
CAPG
CARS1
CAV1
CBS
CD44
CD82
CDCA3
CDH1
CDKN1A
CDKN2A
CDO1
CEBPG
CGAS
CHAC1
CHMP5
CHMP6
CHP1
CircIL4R
circ-TTBK2
CISD1
CISD2
CP
CS
CTSB
CXCL2
CYB5R1
CYBB
CYP4F8
DAZAP1
DCAF7
DDIT3
DDIT4
DECR1
DLD
DNAJB6
DPP4
DRD4
DRD5
DUOX1
DUOX2
DUSP1
EGFR
EGLN2
EIF2AK4
EIF2S1
ELAVL1
ELOVL5
EMC2
ENPP2
EPAS1
EPT1
FADS1
FADS2
FANCD2
FAR1
FBW7
FBXW7
Fer1HCH
FH
FLT3
FNDC5
FTH1
FTL
FTMT
FXN
FZD7
G6PD
G6PDX
GABARAPL1
GABARAPL2
GABPB1
GCH1
GCLC
GDF15
GLRX5
GLS2
GLUT13
GOT1
GPAT4
GPT2
GPX2
GPX4
GRIA3
GSK3B
HAMP
HBA1
HCAR1
HDDC3
HELLS
HERPUD1
HIC1
HIF1A
HILPDA
HMGB1
HMOX1
HNF4A
HRAS
HSD17B11
HSF1
HSPA5
HSPB1
IDH1
IDH2
IFNG
IL1B
IL33
IL6
INTS2
IREB2
ISCU
JDP2
JUN
KDM3B
KEAP1
KIM-1
KLHL24
KRAS
LAMP2
LCE2C
LIG3
LOC284561
LOC390705
LONP1
LPCAT3
LPIN1
LRRFIP1
LURAP1L
LYRM1
MAFG
MAP1LC3A
MAP3K11
MAP3K5
MAPK1
MAPK14
MAPK3
MAPK8
MAPK9
MDM4
MFN2
MIOX
MIR137
MIR17
MIR212
MIR214
MIR30B
MIR424
MIR4715
MIR522
MIR6852
MIR761
MIR9-1
MIR9-2
MIR9-3
MLLT1
MMD
MMP13
MT1DP
MT1G
MT3
MTCH1
MTDH
MTF1
MTOR
MUC1
MYB
NCF2
NCOA3
NCOA4
NEDD4
NEDD4L
NF2
NFE2L2
NFS1
NGB
NNMT
NOS2
NOX1
NOX3
NOX4
NOX5
NQO1
NR1D1
NR1D2
NR4A1
NR5A2
NRAS
NT5DC2
OSBPL9
OTUB1
OXSR1
P4HB
PANX1
PANX2
PARK7
PCK2
PEBP1
PEX10
PEX12
PEX2
PEX3
PEX6
PGD
PHF21A
PHKG2
PIK3CA
PIR
PLA2G6
PLIN2
PLIN4
PML
POM121L12
POR
PPARA
PPP1R13L
PRDX1
PRDX6
PRKAA1
PRKAA2
PRKCA
PROM2
PSAT1
PTEN
PTGS2
PVT1
RB1
RELA
RGS4
RHEBP1
RIPK1
RNF113A
RPL8
RPTOR
RRM2
SAT1
SCD
SCP2
SELENOS
SESN2
SETD1B
SIAH2
SIRT1
SIRT3
SLC11A2
SLC16A1
SLC1A4
SLC1A5
SLC25A28
SLC2A1
SLC2A12
SLC2A14
SLC2A3
SLC2A6
SLC2A8
SLC38A1
SLC39A14
SLC3A2
SLC40A1
SLC7A11
SLC7A5
SMAD7
SNCA
SNORA16A
SNX4
SOCS1
SP1
SQSTM1
SRC
SREBF1
SREBF2
SRXN1
STAT3
STEAP3
STING1
STK11
STMN1
SUV39H1
TAZ
TBK1
TF
TFAM
TFAP2A
TFAP2C
TFR2
TFRC
TGFB1
TGFBR1
TIMM9
TLR4
TMBIM4
TNFAIP3
TP53
TP63
TRIB3
TSC1
TSC22D3
TTPA
TUBE1
TXNIP
TXNRD1
UBC
ULK1
ULK2
USP7
VDAC2
VDR
VEGFA
VLDLR
WIPI1
WIPI2
WWTR1
XBP1
YWHAE
YY1AP1
ZEB1
ZFAS1
ZFP36
ZFP69B
ZNF419
