# Supplementary material for: The Ferroptosis Molecular Subtype Reveals Characteristics of the Tumor Microenvironment, Immunotherapeutic Response, and Prognosis in Gastric Cancer
Source: Int J Mol Sci. 2022 Aug 29;23(17):9767. doi: 10.3390/ijms23179767 (PMC9456108; doi:10.3390/ijms23179767)
Supplement: Supplementary file 1 [file ijms-23-09767-s001.zip › Table S5.xlsx]

## Sheet: Sheet1
EMT1	Gene expression profiling	CLDN3, CLDN7, CLDN4, CDH1, VIM, TWIST1, ZEB1, ZEB2	PMID: 24520177
EMT2	Gene expression profiling	AXL, FAP, LOXL2, ROR2, TAGLN, TWIST2, WNT5A	PMID: 26997480
EMT3	Gene expression profiling	FOXF1, GATA6, SOX9, TWIST1, ZEB1, ZEB2	PMID: 27321955
WNT target	Gene expression profiling	EFNB3, MYC, TCF12, VEGFA	PMID: 25970248
Pan-F-TBRS	Gene expression profiling	ACTA2, ACTG2, ADAM12, ADAM19, CNN1, COL4A1, CTGF, CTPS1, FAM101B, FSTL3, HSPB1, IGFBP3, PXDC1, SEMA7A, SH3PXD2A, TAGLN, TGFBI, TNS1, TPM1	PMID: 29443960
Angiogenesis	Gene expression profiling	CDH5, SOX17, SOX18, TEK	PMID: 22553347
TGF-EMT_SIGNALING_DN	Gene expression profiling	ADORA2B,AGR2,ALDH1A3,ALDH3A2,ALDH5A1,ANK3,AQP3,AREG,ARHGAP29,ATP8B1,BIRC3,C1orf115,C1orf116,CAVIN2,CD9,CDH1,CEACAM6,CEBPD,CFB,CFH,CITED2,CP,CXADR,CYB5A,CYP1B1,DEFB1,DEPTOR,DST,EHF,ELF3,EMP1,EPAS1,EPB41L4B,EPCAM,ERBB3,EREG,ERMP1,ESRP1,FA2H,FGFBP1,FOXA2,GDF15,GLDC,GPRC5C,GRTP1,GSE1,GULP1,HOOK1,HPGD,HS3ST1,IMPA2,INHBB,JAG2,KITLG,KRT15,KRT19,LAMA5,LCN2,LSR,LY6E,MANSC1,MAP7,MBP,METTL7A,MITF,MMP7,MPZL2…	MSigDB
TGF-EMT_SIGNALING_UP	Gene expression profiling	ACTN1,ADAM12,ADAM19,ADAMTS6,AKT3,ALOX5AP,AMIGO2,ANGPTL4,ANKLE2,AP1S2,APBB2,ARFGAP1,ARHGEF40,ARNTL,BHLHE40,BMP1,BMP2,BMPR2,BPGM,C3orf52,CALD1,CCN2,CD59,CDH11,CDH2,CDK14,CHRNA9,CHST11,COL1A1,COL3A1,COL4A1,COL4A2,COL5A1,COL5A2,COL6A3,COL7A1,CRLF1,CYTH1,DAAM1,DACT1,DHRS2,DIXDC1,DLC1,DOCK4,DSE,DUSP10,ELK3,EML1,EPHB2,ETS2,FAM114A1,FBN1,FERMT2,FHOD3,FN1,FOXD1,FSTL3,GADD45B,GAL,GALNT10,GASK1B,GFPT2,GLIPR…	MSigDB
MAPK_SIGNALING	Gene expression profiling	AKT2,AKT3,ARRB1,ARRB2,ATF2,ATF4,BDNF,BRAF,CACNA1A,CACNA1B,CACNA1C,CACNA1D,CACNA1E,CACNA1F,CACNA1G,CACNA1H,CACNA1I,CACNA1S,CACNA2D1,CACNA2D2,CACNA2D3,CACNA2D4,CACNB1,CACNB2,CACNB3,CACNB4,CACNG1,CACNG2,CACNG3,CACNG4,CACNG5,CACNG6,CACNG7,CACNG8,CASP3,CD14,CDC25B,CDC42,CHP1,CHP2,CHUK,CRK,CRKL,DAXX,DDIT3,DUSP1,DUSP10,DUSP14,DUSP16,DUSP2,DUSP3,DUSP4,DUSP5,DUSP6,DUSP7,DUSP8,DUSP9,ECSIT,EGF,EGFR,ELK1,ELK…	MSigDB
HIF-1_SIGNALING_Increase_oxygen_delivery	Gene expression profiling	EPO,TF,TFRC,VEGF,FLT1,EGF,SERPINE1,ANGPT,TEK,EDN1,NOS2,NOS3,HMDOX1,NPPA TIMP1,	MSigDB
HIF-1_SIGNALING_Reduce_oxygen_consumption	Gene expression profiling	SLC2A1,PDK1,HK,PFKL,ALDOA,ENO1,GAPDH,PGK1,PFKFB3,LDHA,BCL2,CDKN1A,CDKN1B,	MSigDB
NOTCH_SIGNALING	Gene expression profiling	JAG1,NOTCH3,NOTCH2,APH1A,HES1,CCND1,FZD1,PSEN2,FZD7,DTX1,DLL1,FZD5,MAML2,NOTCH1,PSENEN,WNT5A,CUL1,WNT2,DTX4,SAP30,PPARD,KAT2A,HEYL,SKP1,RBX1,TCF7L2,ARRB1,LFNG,PRKCA,DTX2,ST3GAL6,FBXW11,	MSigDB
KRAS_SIGNALING_UP	Gene expression profiling	ANGPTL4,ITGA2,SPRY2,HBEGF,RBP4,HSD11B1,ETV4,GLRX,DUSP6,SCG5,ETV5,ITGB2,AKT2,PPBP,G0S2,GABRA3,IRF8,BIRC3,FGF9,DCBLD2,INHBA,TFPI,TSPAN1,ADAM8,SLPI,PRKG2,MMP11,MMP10,TMEM158,TNFAIP3,PRDM1,GALNT3,ETS1,MMP9,WNT7A,IGFBP3,SPP1,ETV1,CLEC4A,CCND2,TSPAN7,ITGBL1,EMP1,CDADC1,KIF5C,TRIB2,SDCCAG8,PCP4,CFHR2,ALDH1A2,NR0B2,ALDH1A3,AMMECR1,SATB1,GUCY1A1,CSF2,APOD,TOR1AIP2,CMKLR1,TMEM176B,ADGRA2,LAPTM5,CD37,CAB39L…	MSigDB
KRAS_SIGNALING_DN	Gene expression profiling	CDH16,SPTBN2,FGFR3,NOS1,PDE6B,SIDT1,NTF3,SCN10A,TAS2R4,DTNB,HTR1D,MAST3,SLC6A3,CLDN8,TGM1,PCDHB1,THRB,YPEL1,RYR2,GDNF,CAMK1D,AMBN,LFNG,SERPINA10,ALOX12B,CALCB,FGGY,SPRR3,ATP6V1B1,EDN1,UPK3B,GAMT,PRODH,RYR1,GPR19,SLC29A3,EDN2,GPRC5C,C5,ZC2HC1C,EDAR,KCNMB1,TENT5C,STAG3,KRT4,SLC25A23,INSL5,GP1BA,KMT2D,ABCG4,MYH7,BRDT,PTGFR,KCNN1,SELENOP,IFI44L,PROP1,LGALS7,BMPR1B,PDK2,DCC,SNCB,COL2A1,UGT2B17,NPY4R,D…	MSigDB
HYPOXIA	Gene expression profiling	PGK1,PDK1,GBE1,PFKL,ALDOA,ENO2,PGM1,NDRG1,HK2,ALDOC,GPI,MXI1,SLC2A1,P4HA1,ADM,P4HA2,ENO1,PFKP,AK4,FAM162A,PFKFB3,VEGFA,BNIP3L,TPI1,ERO1A,KDM3A,CCNG2,LDHA,GYS1,GAPDH,BHLHE40,ANGPTL4,JUN,SERPINE1,LOX,GCK,PPFIA4,MAFF,DDIT4,SLC2A3,IGFBP3,NFIL3,FOS,RBPJ,HK1,CITED2,ISG20,GALK1,WSB1,PYGM,STC1,ZNF292,BTG1,PLIN2,CSRP2,VLDLR,JMJD6,EXT1,F3,PDK3,ANKZF1,UGP2,ALDOB,STC2,ERRFI1,ENO3,PNRC1,HMOX1,PGF,GAPDHS,CHST2…	MSigDB
