# Supplementary material for: The Ferroptosis Molecular Subtype Reveals Characteristics of the Tumor Microenvironment, Immunotherapeutic Response, and Prognosis in Gastric Cancer
Source: Int J Mol Sci. 2022 Aug 29;23(17):9767. doi: 10.3390/ijms23179767 (PMC9456108; doi:10.3390/ijms23179767)
Supplement: Supplementary file 1 [file ijms-23-09767-s001.zip › Table S6.xlsx]

## Sheet: clinical
Group	No.	Min.	Max.	Median	Interquartile Range (IQR)	Q1	Q3	Mean	SD	SE
Lauren
Diffuse	186	-2.678	5.575	0.469	3.536	-0.924	2.612	0.82	2.062	0.151
Intestinal	282	-4.002	4.943	-0.627	2.428	-1.654	0.774	-0.415	1.629	0.097
Mixed	33	-2.18	4.401	0.328	3.042	-1.227	1.815	0.388	1.848	0.322
Stage
Stage I-II	276	-4.002	4.379	-0.648	2.516	-1.735	0.781	-0.373	1.79	0.108
Stage III-IV	341	-3.534	5.575	0.066	2.649	-1.167	1.482	0.301	1.9	0.103
TCGAsubtype
CIN	120	-3.373	3.361	0.443	2.413	-0.962	1.451	0.261	1.626	0.148
EBV	26	-3.143	2.886	-1.74	2.668	-2.396	0.272	-1.016	1.914	0.375
GS	63	-2.37	4.401	1.73	2.326	0.476	2.802	1.445	1.71	0.216
MSI	47	-4.002	2.579	-1.352	2.752	-2.424	0.328	-1.125	1.651	0.241
ACRGsubtype
EMT	46	-1.708	5.575	3.285	3.63	0.687	4.316	2.562	2.164	0.319
MSI	68	-2.506	1.642	-1.564	0.883	-1.842	-0.959	-1.317	0.849	0.103
TP53negative	107	-2.678	4.209	-0.052	2.182	-1.261	0.921	0.074	1.511	0.146
TP53positive	79	-2.272	2.439	-0.76	1.725	-1.415	0.31	-0.459	1.144	0.129
Grade
G1-2	133	-4.002	3.237	-0.318	2.493	-1.593	0.9	-0.374	1.614	0.14
G3-4	199	-3.949	4.401	0.311	2.976	-1.269	1.707	0.24	1.981	0.14
Age
≤65	603	-4.842	5.575	0.014	2.769	-1.31	1.459	0.138	1.938	0.079
＞65	466	-4.276	4.943	-0.263	2.558	-1.463	1.095	-0.164	1.788	0.083
PRJEB-Response
PD	18	-2.136	2.905	0.449	2.594	-1.169	1.426	0.134	1.627	0.384
PR/CR	12	-3.143	2.579	-1.906	1.468	-2.348	-0.879	-1.262	1.722	0.497

## Sheet: Pan-cancer
Differentially expressed					DFS				OS				ESTMATE					MSI					TMB
id	FerroptosisScore	Type	CancerType		Cancer	HR (95% CI)	P value		Cancer	HR (95% CI)	P value		CancerType	Correlation	Score	P		CancerType	MSI Correlation	| Cor |	P		CancerType	TMB Correlation	| Cor |	P
TCGA-OR-A5JP-01	-1.37027	Tumor	ACC		ACC	1.042(0.649-1.672)	0.865		LGG	1.595(1.367-1.861)	<0.01		LAML	-0.22	ImmuneScore	0.00660174		CHOL	-0.366538	0.366538	0.0285417		DLBC	-0.390944	0.390944	0.0173403
TCGA-OR-A5JG-01	-1.74524	Tumor	ACC		BLCA	0.989(0.793-1.232)	0.918		KIRP	1.772(1.429-2.197)	<0.01		SARC	-0.21	ImmuneScore	0.000723701		ESCA	-0.313949	0.313949	5.28325e-05		LUAD	-0.385375	0.385375	2.95502e-19
TCGA-OR-A5LG-01	-1.25911	Tumor	ACC		BRCA	0.852(0.693-1.049)	0.131		LUAD	0.814(0.704-0.941)	0.005		THYM	-0.17	ImmuneScore	0.0601988		DLBC	-0.276347	0.276347	0.057259		LIHC	-0.369087	0.369087	4.992e-13
TCGA-OR-A5JR-01	-1.97525	Tumor	ACC		CESC	1.213(0.816-1.803)	0.34		SARC	0.89(0.817-0.97)	0.008		SARC	-0.14	StromalScore	0.0251004		SARC	-0.170679	0.170679	0.00650122		BRCA	-0.331909	0.331909	1.24377e-26
TCGA-OR-A5KU-01	-1.83499	Tumor	ACC		CHOL	0.491(0.252-0.957)	0.037		LAML	0.595(0.405-0.875)	0.008		TGCT	-0.14	ImmuneScore	0.076089		HNSC	-0.129866	0.129866	0.00376472		PRAD	-0.317629	0.317629	9.26356e-13
TCGA-OR-A5LS-01	-2.3379	Tumor	ACC		COAD	1.184(0.869-1.614)	0.285		KICH	2.252(1.117-4.541)	0.023		UCS	-0.14	ImmuneScore	0.300672		LIHC	-0.124415	0.124415	0.0167972		PAAD	-0.303753	0.303753	0.000149712
TCGA-OR-A5L9-01	-1.60739	Tumor	ACC		DLBC	1.483(0.225-9.783)	0.682		BLCA	1.101(1.013-1.196)	0.024		LAML	-0.1	StromalScore	0.209409		SKCM	-0.122392	0.122392	0.00803383		CHOL	-0.29924	0.29924	0.0762364
TCGA-OR-A5JQ-01	1.15693	Tumor	ACC		ESCA	1.262(1.001-1.591)	0.049		OV	1.155(1.008-1.324)	0.038		OV	-0.031	ImmuneScore	0.550391		PAAD	-0.119252	0.119252	0.115982		UCS	-0.253988	0.253988	0.0589043
TCGA-OR-A5K4-01	-2.20179	Tumor	ACC		HNSC	1.218(0.774-1.917)	0.394		READ	1.312(0.988-1.74)	0.06		MESO	0.075	ImmuneScore	0.494339		PCPG	-0.108082	0.108082	0.15099		COAD	-0.24026	0.24026	1.31796e-06
TCGA-OR-A5JL-01	-2.21132	Tumor	ACC		KICH	0.404(0.029-5.689)	0.502		LIHC	0.84(0.695-1.015)	0.071		CESC	0.091	ImmuneScore	0.111442		COAD	-0.104265	0.104265	0.0312328		LUSC	-0.236713	0.236713	1.21566e-07
TCGA-OR-A5LC-01	-1.27407	Tumor	ACC		KIRC	1.218(0.829-1.79)	0.315		THYM	0.359(0.118-1.094)	0.072		DLBC	0.12	StromalScore	0.426664		BLCA	-0.0990007	0.0990007	0.0456633		PCPG	-0.191091	0.191091	0.0108401
TCGA-OR-A5K2-01	-1.62516	Tumor	ACC		KIRP	1.56(1.145-2.124)	0.005		PCPG	0.495(0.228-1.075)	0.075		UCEC	0.16	ImmuneScore	0.000236717		CESC	-0.096071	0.096071	0.0956199		BLCA	-0.184966	0.184966	0.000171868
TCGA-P6-A5OG-01	-2.1193	Tumor	ACC		LGG	1.004(0.467-2.159)	0.993		GBM	1.25(0.953-1.639)	0.107		KIRC	0.17	ImmuneScore	8.93643e-05		KIRC	-0.0779423	0.0779423	0.154617		SKCM	-0.183293	0.183293	7.02043e-05
TCGA-OR-A5JW-01	-1.45365	Tumor	ACC		LIHC	0.769(0.64-0.924)	0.005		MESO	1.192(0.917-1.549)	0.189		HNSC	0.19	ImmuneScore	1.85001e-05		ACC	-0.0704488	0.0704488	0.537268		KIRP	-0.179471	0.179471	0.00267054
TCGA-OR-A5KO-01	-1.28827	Tumor	ACC		LUAD	0.872(0.709-1.072)	0.194		THCA	1.362(0.827-2.242)	0.224		THCA	0.2	ImmuneScore	7.5986e-06		KIRP	-0.0554719	0.0554719	0.35078		ESCA	-0.177293	0.177293	0.024909
TCGA-OR-A5J8-01	2.43186	Tumor	ACC		LUSC	1.045(0.819-1.334)	0.722		PRAD	0.735(0.442-1.223)	0.236		ACC	0.22	ImmuneScore	0.0472422		THYM	-0.0326003	0.0326003	0.725998		THCA	-0.176054	0.176054	0.000102104
TCGA-PA-A5YG-01	-1.84316	Tumor	ACC		MESO	0.684(0.288-1.621)	0.388		BRCA	0.913(0.783-1.064)	0.242		DLBC	0.22	ImmuneScore	0.129018		BRCA	-0.0318041	0.0318041	0.306216		KIRC	-0.175048	0.175048	0.00136352
TCGA-OR-A5KV-01	-2.11117	Tumor	ACC		OV	1.106(0.922-1.326)	0.279		CHOL	0.8(0.508-1.258)	0.334		BRCA	0.25	ImmuneScore	1.8212e-16		PRAD	-0.0311949	0.0311949	0.48865		READ	-0.170697	0.170697	0.0503603
TCGA-OR-A5L4-01	-1.45818	Tumor	ACC		PAAD	1.128(0.796-1.599)	0.497		UCS	0.843(0.594-1.198)	0.342		GBM	0.25	ImmuneScore	0.00111135		LGG	-0.0258677	0.0258677	0.560776		CESC	-0.131129	0.131129	0.0265912
TCGA-OR-A5KX-01	-2.24409	Tumor	ACC		PCPG	0.329(0.094-1.152)	0.082		CESC	0.882(0.679-1.145)	0.347		KIRP	0.25	ImmuneScore	2.58555e-05		READ	-0.0218718	0.0218718	0.789115		HNSC	-0.13039	0.13039	0.00376496
TCGA-OR-A5L8-01	-1.5229	Tumor	ACC		PRAD	0.696(0.505-0.957)	0.026		ESCA	0.962(0.825-1.123)	0.625		LGG	0.26	ImmuneScore	1.92254e-09		UCEC	-0.0149704	0.0149704	0.729007		GBM	-0.112344	0.112344	0.172533
TCGA-OR-A5JO-01	1.87451	Tumor	ACC		READ	1.065(0.509-2.228)	0.867		UCEC	0.964(0.813-1.142)	0.669		LUSC	0.26	ImmuneScore	2.27738e-09		LUAD	-0.0121686	0.0121686	0.783769		ACC	-0.110465	0.110465	0.332467
TCGA-OR-A5JA-01	-1.04426	Tumor	ACC		SARC	0.969(0.881-1.065)	0.51		COAD	1.035(0.883-1.213)	0.671		COAD	0.29	ImmuneScore	4.72147e-10		LAML	-0.0109207	0.0109207	0.908603		TGCT	-0.0659103	0.0659103	0.4309
TCGA-OR-A5LO-01	-0.410062	Tumor	ACC		TGCT	0.998(0.821-1.212)	0.983		PAAD	1.032(0.864-1.233)	0.725		READ	0.29	ImmuneScore	0.000172841		KICH	-0.000109276	0.000109276	0.999311		UVM	-0.0454952	0.0454952	0.688623
TCGA-OR-A5JM-01	-2.26277	Tumor	ACC		THCA	0.709(0.441-1.139)	0.155		DLBC	0.839(0.283-2.486)	0.752		GBM	0.32	StromalScore	3.24745e-05		UVM	0.00621245	0.00621245	0.956384		UCEC	-0.043879	0.043879	0.315629
TCGA-OR-A5JV-01	-1.78945	Tumor	ACC		UCEC	0.937(0.752-1.167)	0.56		LUSC	1.019(0.892-1.164)	0.78		ESCA	0.32	ImmuneScore	3.39692e-05		LUSC	0.00669402	0.00669402	0.882141		SARC	-0.0345796	0.0345796	0.597898
TCGA-OR-A5JB-01	-1.67454	Tumor	ACC		UCS	0.837(0.368-1.906)	0.672		SKCM	0.978(0.836-1.144)	0.782		LUAD	0.32	ImmuneScore	2.35509e-13		THCA	0.0307816	0.0307816	0.496189		THYM	0.00826613	0.00826613	0.929516
TCGA-OR-A5LA-01	-0.798466	Tumor	ACC						KIRC	0.985(0.879-1.103)	0.789		UVM	0.33	ImmuneScore	0.0029866		OV	0.0512029	0.0512029	0.400279		LAML	0.0209314	0.0209314	0.83135
TCGA-OR-A5JE-01	-1.27785	Tumor	ACC						TGCT	1.068(0.56-2.037)	0.841		BLCA	0.35	ImmuneScore	5.4872e-13		MESO	0.0772697	0.0772697	0.490196		OV	0.0329599	0.0329599	0.588347
TCGA-OR-A5JZ-01	-2.27421	Tumor	ACC						UVM	0.941(0.485-1.827)	0.857		LIHC	0.37	ImmuneScore	1.93309e-13		UCS	0.0789501	0.0789501	0.563003		MESO	0.0378431	0.0378431	0.740558
TCGA-OR-A5KT-01	-1.95384	Tumor	ACC						ACC	1.014(0.707-1.453)	0.941		LGG	0.38	StromalScore	0		TGCT	0.0884421	0.0884421	0.28182		KICH	0.103213	0.103213	0.413261
TCGA-OR-A5KZ-01	-1.13811	Tumor	ACC						HNSC	1.002(0.861-1.165)	0.984		KICH	0.38	ImmuneScore	0.00189939		GBM	0.178954	0.178954	0.0273901		LGG	0.298089	0.298089	9.69795e-12
TCGA-OR-A5LJ-01	-1.79765	Tumor	ACC										PCPG	0.39	ImmuneScore	5.59977e-08
TCGA-OR-A5LB-01	-1.55305	Tumor	ACC										PRAD	0.4	ImmuneScore	0
TCGA-OR-A5LT-01	-0.732222	Tumor	ACC										CHOL	0.41	ImmuneScore	0.0124389
TCGA-OR-A5LD-01	0.198564	Tumor	ACC										ACC	0.42	StromalScore	0.000150879
TCGA-OR-A5J2-01	0.171369	Tumor	ACC										LUSC	0.42	StromalScore	0
TCGA-PK-A5HB-01	-2.04657	Tumor	ACC										SKCM	0.42	ImmuneScore	0
TCGA-OR-A5JS-01	-1.94701	Tumor	ACC										UCS	0.44	StromalScore	0.000844128
TCGA-OR-A5K6-01	-1.84783	Tumor	ACC										KIRP	0.48	StromalScore	0
TCGA-OR-A5JY-01	-1.81604	Tumor	ACC										OV	0.48	StromalScore	0
TCGA-OR-A5JT-01	-2.08869	Tumor	ACC										PCPG	0.5	StromalScore	0
TCGA-PK-A5H8-01	-2.05115	Tumor	ACC										THYM	0.51	StromalScore	4.051e-09
TCGA-OR-A5JX-01	-0.958386	Tumor	ACC										PAAD	0.52	ImmuneScore	0
TCGA-OR-A5LK-01	0.441706	Tumor	ACC										HNSC	0.53	StromalScore	0
TCGA-P6-A5OF-01	-1.45814	Tumor	ACC										MESO	0.53	StromalScore	2.31141e-07
TCGA-OR-A5JI-01	1.94509	Tumor	ACC										BRCA	0.54	StromalScore	0
TCGA-OR-A5K5-01	-1.84096	Tumor	ACC										LUAD	0.55	StromalScore	0
TCGA-OR-A5JC-01	-0.459889	Tumor	ACC										ESCA	0.57	StromalScore	0
TCGA-OR-A5KW-01	-1.45636	Tumor	ACC										THCA	0.57	StromalScore	0
TCGA-OR-A5JJ-01	-1.14278	Tumor	ACC										SKCM	0.58	StromalScore	0
TCGA-OR-A5JD-01	0.03895	Tumor	ACC										KIRC	0.6	StromalScore	0
TCGA-OR-A5LM-01	-2.25613	Tumor	ACC										UVM	0.62	StromalScore	4.7913e-10
TCGA-PK-A5HA-01	-2.29102	Tumor	ACC										CESC	0.63	StromalScore	0
TCGA-OR-A5JF-01	-1.20479	Tumor	ACC										CHOL	0.63	StromalScore	5.55212e-05
TCGA-OR-A5LH-01	-1.57142	Tumor	ACC										PAAD	0.63	StromalScore	0
TCGA-OR-A5K1-01	-1.57673	Tumor	ACC										UCEC	0.63	StromalScore	0
TCGA-OR-A5LN-01	-2.0146	Tumor	ACC										KICH	0.64	StromalScore	1.76355e-08
TCGA-OR-A5LE-01	-2.34944	Tumor	ACC										BLCA	0.66	StromalScore	0
TCGA-OR-A5L3-01	-1.86489	Tumor	ACC										READ	0.67	StromalScore	0
TCGA-OU-A5PI-01	-1.67006	Tumor	ACC										COAD	0.68	StromalScore	0
TCGA-OR-A5K8-01	-1.94755	Tumor	ACC										PRAD	0.7	StromalScore	0
TCGA-OR-A5K0-01	-2.10255	Tumor	ACC										LIHC	0.79	StromalScore	0
TCGA-OR-A5KY-01	-1.36515	Tumor	ACC										TGCT	0.79	StromalScore	0
TCGA-OR-A5J9-01	-1.12369	Tumor	ACC
TCGA-OR-A5J1-01	-1.06427	Tumor	ACC
TCGA-OR-A5J5-01	-2.21765	Tumor	ACC
TCGA-OR-A5L6-01	0.811727	Tumor	ACC
TCGA-OR-A5LP-01	-1.04755	Tumor	ACC
TCGA-OR-A5K9-01	-2.1321	Tumor	ACC
TCGA-OR-A5J7-01	-1.54707	Tumor	ACC
TCGA-PK-A5H9-01	-0.224332	Tumor	ACC
TCGA-OR-A5LR-01	-1.12853	Tumor	ACC
TCGA-OR-A5JK-01	-0.958414	Tumor	ACC
TCGA-OR-A5J6-01	-1.85608	Tumor	ACC
TCGA-OR-A5LL-01	-1.64662	Tumor	ACC
TCGA-OR-A5K3-01	-2.16587	Tumor	ACC
TCGA-OR-A5J3-01	-1.65176	Tumor	ACC
TCGA-OR-A5L5-01	0.105795	Tumor	ACC
TCGA-FD-A3SS-01	1.59082	Tumor	BLCA
TCGA-FD-A43S-01	3.34218	Tumor	BLCA
TCGA-UY-A78K-01	0.152663	Tumor	BLCA
TCGA-DK-A2HX-01	3.71568	Tumor	BLCA
TCGA-DK-A1A3-01	1.66241	Tumor	BLCA
TCGA-GC-A6I3-01	0.177387	Tumor	BLCA
TCGA-XF-AAMJ-01	1.84501	Tumor	BLCA
TCGA-GC-A6I1-01	-0.769181	Tumor	BLCA
TCGA-ZF-A9RL-01	-1.45569	Tumor	BLCA
TCGA-DK-A3IL-01	3.09897	Tumor	BLCA
TCGA-E7-A6MF-01	-2.48741	Tumor	BLCA
TCGA-BT-A20R-01	0.436728	Tumor	BLCA
TCGA-H4-A2HQ-01	-1.26846	Tumor	BLCA
TCGA-GV-A3QH-01	-1.37638	Tumor	BLCA
TCGA-4Z-AA82-01	1.29208	Tumor	BLCA
TCGA-E7-A4XJ-01	-0.291141	Tumor	BLCA
TCGA-XF-A8HE-01	-0.806545	Tumor	BLCA
TCGA-XF-A9T0-01	0.252888	Tumor	BLCA
TCGA-FD-A5BT-01	0.419132	Tumor	BLCA
TCGA-FD-A3SN-01	1.20263	Tumor	BLCA
TCGA-G2-AA3C-01	-1.84119	Tumor	BLCA
TCGA-HQ-A2OE-01	-1.33562	Tumor	BLCA
TCGA-BL-A3JM-01	-1.36461	Tumor	BLCA
TCGA-XF-AAN3-01	1.48913	Tumor	BLCA
TCGA-FD-A3SR-01	3.31724	Tumor	BLCA
TCGA-4Z-AA89-01	-2.11551	Tumor	BLCA
TCGA-G2-A2EO-01	0.80061	Tumor	BLCA
TCGA-ZF-AA5H-01	0.100435	Tumor	BLCA
TCGA-BT-A20V-01	-1.55425	Tumor	BLCA
TCGA-GC-A3WC-01	2.44805	Tumor	BLCA
TCGA-GV-A3JV-01	0.314409	Tumor	BLCA
TCGA-YF-AA3M-01	0.299283	Tumor	BLCA
TCGA-FD-A3B5-01	-0.882648	Tumor	BLCA
TCGA-BT-A20Q-11	5.74235	Normal	BLCA
TCGA-CF-A47V-01	0.219693	Tumor	BLCA
TCGA-GU-A42P-01	-1.10966	Tumor	BLCA
TCGA-BT-A20T-01	1.30076	Tumor	BLCA
TCGA-GC-A3BM-11	3.35452	Normal	BLCA
TCGA-XF-AAN0-01	1.05831	Tumor	BLCA
TCGA-E7-A7DV-01	-0.394878	Tumor	BLCA
TCGA-GV-A40E-01	-0.338887	Tumor	BLCA
TCGA-FJ-A3Z9-01	-1.63674	Tumor	BLCA
TCGA-XF-A9ST-01	-1.17958	Tumor	BLCA
TCGA-FJ-A3ZF-01	-0.97519	Tumor	BLCA
TCGA-K4-A3WV-11	3.58385	Normal	BLCA
TCGA-YC-A89H-01	-1.05921	Tumor	BLCA
TCGA-CF-A9FM-01	-0.555397	Tumor	BLCA
TCGA-DK-A1AD-01	2.17813	Tumor	BLCA
TCGA-G2-A2EK-01	2.29922	Tumor	BLCA
TCGA-E5-A2PC-01	-1.40244	Tumor	BLCA
TCGA-C4-A0F1-01	-0.59785	Tumor	BLCA
TCGA-FD-A43N-01	0.128405	Tumor	BLCA
TCGA-BL-A13J-01	1.42189	Tumor	BLCA
TCGA-FD-A3SO-01	-0.408439	Tumor	BLCA
TCGA-XF-A8HD-01	0.0289482	Tumor	BLCA
TCGA-BT-A20X-01	-0.298199	Tumor	BLCA
TCGA-ZF-AA52-01	2.70878	Tumor	BLCA
TCGA-DK-AA76-01	-1.3069	Tumor	BLCA
TCGA-GV-A3JW-01	-0.131089	Tumor	BLCA
TCGA-FD-A3N6-01	-1.51951	Tumor	BLCA
TCGA-BT-A2LA-11	2.97089	Normal	BLCA
TCGA-CU-A5W6-01	0.509843	Tumor	BLCA
TCGA-DK-A2I4-01	0.833394	Tumor	BLCA
TCGA-DK-AA6M-01	0.0860514	Tumor	BLCA
TCGA-4Z-AA7Y-01	-1.27845	Tumor	BLCA
TCGA-DK-A3WY-01	2.89326	Tumor	BLCA
TCGA-E7-A3X6-01	0.024765	Tumor	BLCA
TCGA-K4-A3WV-01	-0.188083	Tumor	BLCA
TCGA-DK-A3IQ-01	3.82251	Tumor	BLCA
TCGA-ZF-AA56-01	0.287981	Tumor	BLCA
TCGA-CU-A3QU-01	-1.6587	Tumor	BLCA
TCGA-FD-A6TI-01	1.95089	Tumor	BLCA
TCGA-XF-A9T3-01	3.21553	Tumor	BLCA
TCGA-FD-A3B3-01	1.69329	Tumor	BLCA
TCGA-BT-A20U-11	3.63462	Normal	BLCA
TCGA-YF-AA3L-01	0.402308	Tumor	BLCA
TCGA-K4-A54R-11	3.27782	Normal	BLCA
TCGA-SY-A9G0-01	4.32837	Tumor	BLCA
TCGA-ZF-A9R2-01	-2.15776	Tumor	BLCA
TCGA-GU-AATQ-01	0.912863	Tumor	BLCA
TCGA-FD-A5C1-01	-0.772916	Tumor	BLCA
TCGA-DK-A2I1-01	1.90651	Tumor	BLCA
TCGA-CF-A5U8-01	-0.143846	Tumor	BLCA
TCGA-UY-A9PB-01	0.557319	Tumor	BLCA
TCGA-DK-A3X1-01	-1.11805	Tumor	BLCA
TCGA-DK-A1AC-01	-0.855084	Tumor	BLCA
TCGA-FD-A62N-01	1.11397	Tumor	BLCA
TCGA-DK-AA75-01	-0.669953	Tumor	BLCA
TCGA-XF-A9SL-01	4.68888	Tumor	BLCA
TCGA-XF-A9T4-01	-1.41654	Tumor	BLCA
TCGA-XF-AAN2-01	-1.48665	Tumor	BLCA
TCGA-BT-A2LD-01	1.50045	Tumor	BLCA
TCGA-BT-A20N-11	5.55118	Normal	BLCA
TCGA-ZF-A9R1-01	2.89784	Tumor	BLCA
TCGA-ZF-A9R9-01	3.30907	Tumor	BLCA
TCGA-DK-A6AV-01	-0.37001	Tumor	BLCA
TCGA-XF-AAMY-01	1.24738	Tumor	BLCA
TCGA-GU-A763-01	-1.52985	Tumor	BLCA
TCGA-FD-A3B7-01	-0.692311	Tumor	BLCA
TCGA-FD-A3NA-01	-0.128014	Tumor	BLCA
TCGA-CF-A47T-01	0.22448	Tumor	BLCA
TCGA-CU-A0YN-11	5.89421	Normal	BLCA
TCGA-BT-A0S7-01	-1.24336	Tumor	BLCA
TCGA-GC-A3BM-01	-0.709312	Tumor	BLCA
TCGA-GD-A3OP-01	1.93398	Tumor	BLCA
TCGA-SY-A9G5-01	1.09012	Tumor	BLCA
TCGA-KQ-A41S-01	1.93715	Tumor	BLCA
TCGA-4Z-AA7M-01	-1.47463	Tumor	BLCA
TCGA-FD-A3SJ-01	3.18361	Tumor	BLCA
TCGA-E7-A677-01	-0.0549515	Tumor	BLCA
TCGA-UY-A8OD-01	3.6645	Tumor	BLCA
TCGA-DK-AA6L-01	-0.417819	Tumor	BLCA
TCGA-GD-A2C5-01	2.00973	Tumor	BLCA
TCGA-K4-A4AC-01	0.329417	Tumor	BLCA
TCGA-FD-A62O-01	1.2683	Tumor	BLCA
TCGA-BT-A2LB-01	1.67251	Tumor	BLCA
TCGA-FD-A3N5-01	0.341136	Tumor	BLCA
TCGA-G2-A3VY-01	-1.14194	Tumor	BLCA
TCGA-DK-A1AA-01	-0.418195	Tumor	BLCA
TCGA-XF-A9SY-01	-0.93552	Tumor	BLCA
TCGA-DK-AA6Q-01	-1.58094	Tumor	BLCA
TCGA-G2-A2EL-01	-0.54247	Tumor	BLCA
TCGA-E7-A6ME-01	0.524872	Tumor	BLCA
TCGA-HQ-A2OF-01	-1.4347	Tumor	BLCA
TCGA-FD-A6TF-01	2.9451	Tumor	BLCA
TCGA-FD-A3SP-01	2.40975	Tumor	BLCA
TCGA-BT-A20P-01	-0.831564	Tumor	BLCA
TCGA-GV-A40G-01	-1.13443	Tumor	BLCA
TCGA-CF-A47S-01	-0.886296	Tumor	BLCA
TCGA-XF-A9T2-01	-1.45927	Tumor	BLCA
TCGA-CF-A9FH-01	-1.5197	Tumor	BLCA
TCGA-ZF-AA4X-01	-1.17569	Tumor	BLCA
TCGA-XF-AAMQ-01	-0.494165	Tumor	BLCA
TCGA-CF-A3MH-01	-1.18185	Tumor	BLCA
TCGA-DK-AA6W-01	-1.34239	Tumor	BLCA
TCGA-KQ-A41O-01	-1.38771	Tumor	BLCA
TCGA-FJ-A3Z7-01	-0.442835	Tumor	BLCA
TCGA-S5-AA26-01	-0.520738	Tumor	BLCA
TCGA-FD-A3B4-01	2.08642	Tumor	BLCA
TCGA-GC-A3OO-01	3.72117	Tumor	BLCA
TCGA-XF-A9SP-01	3.51781	Tumor	BLCA
TCGA-FD-A3SL-01	3.86634	Tumor	BLCA
TCGA-FD-A6TB-01	2.64853	Tumor	BLCA
TCGA-FD-A6TA-01	2.01769	Tumor	BLCA
TCGA-XF-A8HB-01	-1.83841	Tumor	BLCA
TCGA-UY-A8OB-01	-1.32346	Tumor	BLCA
TCGA-GU-A767-01	3.06912	Tumor	BLCA
TCGA-FD-A43U-01	0.111075	Tumor	BLCA
TCGA-DK-AA6T-01	1.8748	Tumor	BLCA
TCGA-5N-A9KI-01	1.82108	Tumor	BLCA
TCGA-XF-A8HF-01	0.836286	Tumor	BLCA
TCGA-UY-A78L-01	-0.573787	Tumor	BLCA
TCGA-FD-A5C0-01	2.99094	Tumor	BLCA
TCGA-UY-A9PE-01	1.86746	Tumor	BLCA
TCGA-K4-A6FZ-01	-1.04636	Tumor	BLCA
TCGA-DK-A3IK-01	1.87103	Tumor	BLCA
TCGA-LC-A66R-01	0.413647	Tumor	BLCA
TCGA-GU-A762-01	-1.31206	Tumor	BLCA
TCGA-BT-A2LB-11	2.77548	Normal	BLCA
TCGA-4Z-AA7O-01	-0.057811	Tumor	BLCA
TCGA-DK-A6B5-01	-0.666651	Tumor	BLCA
TCGA-C4-A0F0-01	-0.670586	Tumor	BLCA
TCGA-UY-A78N-01	2.04768	Tumor	BLCA
TCGA-G2-AA3F-01	-0.577613	Tumor	BLCA
TCGA-ZF-AA53-01	0.698859	Tumor	BLCA
TCGA-LT-A8JT-01	0.220305	Tumor	BLCA
TCGA-XF-A8HI-01	-0.468631	Tumor	BLCA
TCGA-FJ-A3ZE-01	-1.22352	Tumor	BLCA
TCGA-FD-A3SM-01	0.376068	Tumor	BLCA
TCGA-DK-AA6X-01	0.311662	Tumor	BLCA
TCGA-XF-A9SJ-01	-0.572089	Tumor	BLCA
TCGA-CF-A7I0-01	2.41753	Tumor	BLCA
TCGA-GD-A3OQ-01	-0.468561	Tumor	BLCA
TCGA-CU-A0YO-01	3.15667	Tumor	BLCA
TCGA-DK-AA71-01	-0.517468	Tumor	BLCA
TCGA-CF-A9FL-01	1.32205	Tumor	BLCA
TCGA-ZF-AA5N-01	-1.40375	Tumor	BLCA
TCGA-UY-A9PF-01	1.82088	Tumor	BLCA
TCGA-UY-A78P-01	-0.053859	Tumor	BLCA
TCGA-CF-A1HR-01	1.31444	Tumor	BLCA
TCGA-DK-A3IN-01	0.0346485	Tumor	BLCA
TCGA-UY-A9PH-01	-0.496761	Tumor	BLCA
TCGA-GD-A76B-01	1.19468	Tumor	BLCA
TCGA-ZF-AA58-01	1.0619	Tumor	BLCA
TCGA-ZF-AA4V-01	-1.7125	Tumor	BLCA
TCGA-DK-AA6R-01	-0.11895	Tumor	BLCA
TCGA-FT-A61P-01	3.02672	Tumor	BLCA
TCGA-2F-A9KQ-01	-0.414404	Tumor	BLCA
TCGA-K4-A54R-01	-0.913316	Tumor	BLCA
TCGA-FD-A62S-01	1.46089	Tumor	BLCA
TCGA-ZF-A9R3-01	0.0751925	Tumor	BLCA
TCGA-BT-A42F-01	-1.42583	Tumor	BLCA
TCGA-K4-A83P-01	4.00976	Tumor	BLCA
TCGA-K4-A5RJ-01	-1.76864	Tumor	BLCA
TCGA-XF-A9SX-01	-0.771876	Tumor	BLCA
TCGA-KQ-A41N-01	-0.393124	Tumor	BLCA
TCGA-DK-A1AE-01	0.878879	Tumor	BLCA
TCGA-DK-A3WX-01	-0.58991	Tumor	BLCA
TCGA-DK-A3WW-01	-2.27906	Tumor	BLCA
TCGA-XF-A9SK-01	1.5028	Tumor	BLCA
TCGA-KQ-A41R-01	-0.725915	Tumor	BLCA
TCGA-CF-A3MG-01	-1.63012	Tumor	BLCA
TCGA-CU-A0YR-01	-0.0309112	Tumor	BLCA
TCGA-UY-A78M-01	0.101398	Tumor	BLCA
TCGA-CF-A5UA-01	-0.598803	Tumor	BLCA
TCGA-ZF-A9RN-01	-1.92389	Tumor	BLCA
TCGA-4Z-AA81-01	-1.39166	Tumor	BLCA
TCGA-E7-A8O8-01	-1.0629	Tumor	BLCA
TCGA-BL-A0C8-01	-0.350935	Tumor	BLCA
TCGA-GC-A3RB-01	-1.16292	Tumor	BLCA
TCGA-BT-A20O-01	-0.306805	Tumor	BLCA
TCGA-G2-A2ES-01	-0.820914	Tumor	BLCA
TCGA-DK-AA6P-01	-0.23888	Tumor	BLCA
TCGA-FD-A43P-01	-0.37728	Tumor	BLCA
TCGA-2F-A9KT-01	-0.482288	Tumor	BLCA
TCGA-CF-A9FF-01	1.55097	Tumor	BLCA
TCGA-UY-A9PA-01	-1.64749	Tumor	BLCA
TCGA-E7-A7DU-01	-0.472259	Tumor	BLCA
TCGA-2F-A9KW-01	-0.0243576	Tumor	BLCA
TCGA-4Z-AA87-01	-0.585278	Tumor	BLCA
TCGA-GU-A42Q-01	-0.0282259	Tumor	BLCA
TCGA-E7-A97P-01	1.11834	Tumor	BLCA
TCGA-XF-AAMG-01	-0.355451	Tumor	BLCA
TCGA-BT-A3PH-01	-0.565783	Tumor	BLCA
TCGA-ZF-AA4R-01	0.131565	Tumor	BLCA
TCGA-ZF-AA5P-01	5.18519	Tumor	BLCA
TCGA-DK-A3X2-01	-1.71511	Tumor	BLCA
TCGA-YC-A8S6-01	1.88937	Tumor	BLCA
TCGA-K4-A4AB-01	2.20524	Tumor	BLCA
TCGA-GC-A3RC-01	-2.19848	Tumor	BLCA
TCGA-GU-AATP-01	0.870172	Tumor	BLCA
TCGA-CF-A1HS-01	-1.57458	Tumor	BLCA
TCGA-ZF-AA4U-01	-1.97461	Tumor	BLCA
TCGA-GV-A3QF-01	-1.16393	Tumor	BLCA
TCGA-GC-A4ZW-01	-1.14697	Tumor	BLCA
TCGA-ZF-A9RD-01	0.334007	Tumor	BLCA
TCGA-GU-A766-01	1.66929	Tumor	BLCA
TCGA-G2-A2EF-01	-2.01569	Tumor	BLCA
TCGA-FD-A5BY-01	0.681328	Tumor	BLCA
TCGA-CF-A8HX-01	-0.888779	Tumor	BLCA
TCGA-GV-A6ZA-01	-1.13715	Tumor	BLCA
TCGA-DK-A1A5-01	1.29776	Tumor	BLCA
TCGA-4Z-AA7N-01	3.21181	Tumor	BLCA
TCGA-GC-A3RD-01	-1.12055	Tumor	BLCA
TCGA-G2-A3IE-01	-0.519499	Tumor	BLCA
TCGA-FD-A5BZ-01	2.22238	Tumor	BLCA
TCGA-BT-A3PJ-01	-1.95249	Tumor	BLCA
TCGA-CU-A72E-01	2.00908	Tumor	BLCA
TCGA-ZF-A9RM-01	-1.6233	Tumor	BLCA
TCGA-FD-A6TH-01	-0.6615	Tumor	BLCA
TCGA-GD-A3OS-01	0.798642	Tumor	BLCA
TCGA-DK-A3IS-01	-1.14126	Tumor	BLCA
TCGA-K4-A3WS-01	3.508	Tumor	BLCA
TCGA-GD-A2C5-11	2.69424	Normal	BLCA
TCGA-4Z-AA7R-01	0.0539506	Tumor	BLCA
TCGA-DK-A6B1-01	-0.24545	Tumor	BLCA
TCGA-GV-A3QI-01	-1.90218	Tumor	BLCA
TCGA-DK-A6AW-01	-0.604442	Tumor	BLCA
TCGA-BT-A20W-01	0.823656	Tumor	BLCA
TCGA-DK-A3IU-01	3.41284	Tumor	BLCA
TCGA-K4-A5RI-11	4.64972	Normal	BLCA
TCGA-GC-A3YS-01	0.199706	Tumor	BLCA
TCGA-4Z-AA7Q-01	1.27323	Tumor	BLCA
TCGA-LT-A5Z6-01	-1.32437	Tumor	BLCA
TCGA-GC-A3I6-01	-0.125124	Tumor	BLCA
TCGA-E7-A5KF-01	-1.90091	Tumor	BLCA
TCGA-DK-A3IM-01	-2.13063	Tumor	BLCA
TCGA-CF-A47X-01	-0.596075	Tumor	BLCA
TCGA-BT-A2LA-01	-1.2079	Tumor	BLCA
TCGA-GV-A3QK-01	-1.27425	Tumor	BLCA
TCGA-FD-A6TD-01	-0.872283	Tumor	BLCA
TCGA-XF-AAMX-01	-0.0954987	Tumor	BLCA
TCGA-ZF-A9R5-01	-1.1983	Tumor	BLCA
TCGA-XF-A8HC-01	-1.1381	Tumor	BLCA
TCGA-ZF-A9RF-01	-0.953268	Tumor	BLCA
TCGA-H4-A2HO-01	1.05904	Tumor	BLCA
TCGA-BT-A42E-01	-2.03748	Tumor	BLCA
TCGA-FD-A5BU-01	2.48553	Tumor	BLCA
TCGA-XF-A9T6-01	-1.57039	Tumor	BLCA
TCGA-ZF-AA4T-01	-1.32046	Tumor	BLCA
TCGA-FD-A3B6-01	-1.7141	Tumor	BLCA
TCGA-4Z-AA80-01	-1.21735	Tumor	BLCA
TCGA-GC-A6I3-11	1.65933	Normal	BLCA
TCGA-XF-A9SW-01	4.75804	Tumor	BLCA
TCGA-E7-A5KE-01	-1.7301	Tumor	BLCA
TCGA-DK-AA6S-01	2.02238	Tumor	BLCA
TCGA-FD-A5BR-01	2.33085	Tumor	BLCA
TCGA-FD-A6TC-01	1.45432	Tumor	BLCA
TCGA-XF-AAN1-01	-0.328023	Tumor	BLCA
TCGA-DK-A3IV-01	-0.445284	Tumor	BLCA
TCGA-PQ-A6FN-01	0.0676155	Tumor	BLCA
TCGA-K4-A5RI-01	2.16966	Tumor	BLCA
TCGA-ZF-A9R7-01	-0.69454	Tumor	BLCA
TCGA-XF-A9SM-01	-0.301006	Tumor	BLCA
TCGA-BL-A13J-11	5.96036	Normal	BLCA
TCGA-FD-A6TE-01	-1.77723	Tumor	BLCA
TCGA-XF-AAME-01	3.99131	Tumor	BLCA
TCGA-BT-A42C-01	-0.906768	Tumor	BLCA
TCGA-CF-A47Y-01	0.604115	Tumor	BLCA
TCGA-E7-A519-01	0.085862	Tumor	BLCA
TCGA-FD-A43Y-01	-1.23723	Tumor	BLCA
TCGA-BL-A5ZZ-01	1.44919	Tumor	BLCA
TCGA-CF-A3MF-01	-0.825598	Tumor	BLCA
TCGA-FD-A3B8-01	3.94442	Tumor	BLCA
TCGA-BL-A13I-01	-1.52859	Tumor	BLCA
TCGA-DK-A1A7-01	0.816165	Tumor	BLCA
TCGA-DK-A1A6-01	-0.877626	Tumor	BLCA
TCGA-DK-A6B2-01	0.127507	Tumor	BLCA
TCGA-DK-AA74-01	0.904056	Tumor	BLCA
TCGA-ZF-AA4N-01	-0.950794	Tumor	BLCA
TCGA-BT-A0YX-01	-0.980978	Tumor	BLCA
TCGA-R3-A69X-01	2.76096	Tumor	BLCA
TCGA-XF-AAMW-01	-1.25444	Tumor	BLCA
TCGA-C4-A0EZ-01	2.07215	Tumor	BLCA
TCGA-E7-A678-01	-0.837014	Tumor	BLCA
TCGA-G2-A3IB-01	-2.41299	Tumor	BLCA
TCGA-DK-A3IT-01	2.55247	Tumor	BLCA
TCGA-MV-A51V-01	0.456894	Tumor	BLCA
TCGA-UY-A78O-01	-0.0133563	Tumor	BLCA
TCGA-FD-A6TK-01	2.19104	Tumor	BLCA
TCGA-4Z-AA83-01	0.701066	Tumor	BLCA
TCGA-DK-A2I6-01	-1.50842	Tumor	BLCA
TCGA-XF-AAN4-01	4.76522	Tumor	BLCA
TCGA-GD-A3OP-11	2.93972	Normal	BLCA
TCGA-BT-A20R-11	5.23591	Normal	BLCA
TCGA-CF-A27C-01	-1.19833	Tumor	BLCA
TCGA-5N-A9KM-01	0.756381	Tumor	BLCA
TCGA-BT-A20U-01	-0.180725	Tumor	BLCA
TCGA-YC-A9TC-01	-1.39052	Tumor	BLCA
TCGA-E7-A6MD-01	1.88136	Tumor	BLCA
TCGA-K4-A5RH-01	0.577714	Tumor	BLCA
TCGA-XF-AAMH-01	-0.0998216	Tumor	BLCA
TCGA-DK-A1AB-01	2.50838	Tumor	BLCA
TCGA-E5-A4TZ-01	-1.72153	Tumor	BLCA
TCGA-FD-A43X-01	-0.930287	Tumor	BLCA
TCGA-XF-A9SU-01	2.27386	Tumor	BLCA
TCGA-BT-A20N-01	-1.03725	Tumor	BLCA
TCGA-BT-A20J-01	-0.107081	Tumor	BLCA
TCGA-E7-A4IJ-01	-0.97348	Tumor	BLCA
TCGA-CF-A47W-01	-0.348504	Tumor	BLCA
TCGA-XF-A9SV-01	-0.235963	Tumor	BLCA
TCGA-K4-AAQO-01	4.77219	Tumor	BLCA
TCGA-CU-A3YL-01	0.543586	Tumor	BLCA
TCGA-DK-A2I2-01	-0.163774	Tumor	BLCA
TCGA-4Z-AA84-01	-1.47206	Tumor	BLCA
TCGA-DK-A1AF-01	2.23482	Tumor	BLCA
TCGA-E5-A4U1-01	-1.55387	Tumor	BLCA
TCGA-BT-A20Q-01	2.10348	Tumor	BLCA
TCGA-ZF-A9R4-01	-1.91553	Tumor	BLCA
TCGA-KQ-A41Q-01	-1.14868	Tumor	BLCA
TCGA-E7-A8O7-01	-0.290659	Tumor	BLCA
TCGA-ZF-AA4W-01	-1.78103	Tumor	BLCA
TCGA-XF-AAN7-01	1.56127	Tumor	BLCA
TCGA-XF-A8HH-01	2.74006	Tumor	BLCA
TCGA-FD-A5BX-01	1.66917	Tumor	BLCA
TCGA-ZF-A9RE-01	-1.57977	Tumor	BLCA
TCGA-FT-A3EE-01	-0.557711	Tumor	BLCA
TCGA-XF-A9T5-01	-0.441937	Tumor	BLCA
TCGA-XF-AAML-01	-1.88016	Tumor	BLCA
TCGA-BT-A3PK-01	0.239388	Tumor	BLCA
TCGA-CF-A3MI-01	-0.112017	Tumor	BLCA
TCGA-E7-A541-01	-0.282469	Tumor	BLCA
TCGA-ZF-AA54-01	0.408992	Tumor	BLCA
TCGA-CU-A0YR-11	5.61234	Normal	BLCA
TCGA-XF-AAMZ-01	0.865302	Tumor	BLCA
TCGA-CF-A8HY-01	-1.32432	Tumor	BLCA
TCGA-GV-A3QG-01	0.460317	Tumor	BLCA
TCGA-DK-A6B6-01	-1.39907	Tumor	BLCA
TCGA-DK-A6B0-01	-1.52664	Tumor	BLCA
TCGA-E7-A97Q-01	1.71264	Tumor	BLCA
TCGA-2F-A9KP-01	-0.221029	Tumor	BLCA
TCGA-FD-A62P-01	2.12322	Tumor	BLCA
TCGA-XF-A8HG-01	-1.41435	Tumor	BLCA
TCGA-4Z-AA86-01	0.691834	Tumor	BLCA
TCGA-GD-A6C6-01	-1.60109	Tumor	BLCA
TCGA-G2-A2EJ-01	-2.19251	Tumor	BLCA
TCGA-UY-A9PD-01	1.40421	Tumor	BLCA
TCGA-S5-A6DX-01	1.17834	Tumor	BLCA
TCGA-FD-A3SQ-01	3.08661	Tumor	BLCA
TCGA-DK-AA77-01	-1.12425	Tumor	BLCA
TCGA-K4-A6MB-01	1.71262	Tumor	BLCA
TCGA-ZF-AA51-01	0.333351	Tumor	BLCA
TCGA-E7-A7PW-01	-1.18231	Tumor	BLCA
TCGA-E7-A85H-01	-0.0881834	Tumor	BLCA
TCGA-GC-A3WC-11	5.50111	Normal	BLCA
TCGA-XF-AAMR-01	4.72	Tumor	BLCA
TCGA-FD-A6TG-01	3.83555	Tumor	BLCA
TCGA-2F-A9KO-01	2.24186	Tumor	BLCA
TCGA-HQ-A5ND-01	0.471949	Tumor	BLCA
TCGA-G2-AA3B-01	-1.69619	Tumor	BLCA
TCGA-PQ-A6FI-01	-0.735571	Tumor	BLCA
TCGA-C4-A0F7-01	1.30069	Tumor	BLCA
TCGA-FD-A5BS-01	1.37934	Tumor	BLCA
TCGA-GV-A3JX-01	-0.974746	Tumor	BLCA
TCGA-XF-AAMT-01	1.59883	Tumor	BLCA
TCGA-XF-A9T8-01	0.103518	Tumor	BLCA
TCGA-BT-A20W-11	4.70141	Normal	BLCA
TCGA-4Z-AA7S-01	-0.0437635	Tumor	BLCA
TCGA-XF-A9SH-01	0.810695	Tumor	BLCA
TCGA-DK-A1AG-01	-1.52334	Tumor	BLCA
TCGA-GD-A3OQ-11	5.06882	Normal	BLCA
TCGA-2F-A9KR-01	1.37536	Tumor	BLCA
TCGA-DK-AA6U-01	-1.32718	Tumor	BLCA
TCGA-C4-A0F6-01	0.253997	Tumor	BLCA
TCGA-K4-A3WU-01	4.02379	Tumor	BLCA
TCGA-CU-A0YN-01	-0.410401	Tumor	BLCA
TCGA-FJ-A871-01	0.506512	Tumor	BLCA
TCGA-G2-A2EC-01	2.41784	Tumor	BLCA
TCGA-FD-A5BV-01	-0.00303045	Tumor	BLCA
TCGA-E7-A7XN-01	-1.07787	Tumor	BLCA
TCGA-GU-A764-01	2.67987	Tumor	BLCA
TCGA-XF-AAN8-01	1.04743	Tumor	BLCA
TCGA-XF-A9SZ-01	0.755877	Tumor	BLCA
TCGA-GU-AATO-01	0.91042	Tumor	BLCA
TCGA-ZF-A9RC-01	2.79864	Tumor	BLCA
TCGA-ZF-A9R0-01	2.78194	Tumor	BLCA
TCGA-KQ-A41P-01	0.639572	Tumor	BLCA
TCGA-4Z-AA7W-01	-0.453491	Tumor	BLCA
TCGA-HQ-A5NE-01	0.492544	Tumor	BLCA
TCGA-CU-A3KJ-01	-1.2097	Tumor	BLCA
TCGA-UY-A8OC-01	0.25052	Tumor	BLCA
TCGA-E7-A3Y1-01	0.707371	Tumor	BLCA
TCGA-XF-AAN5-01	-0.91913	Tumor	BLCA
TCGA-G2-AA3D-01	-0.731463	Tumor	BLCA
TCGA-GU-A42R-01	-0.641749	Tumor	BLCA
TCGA-XF-A9SI-01	3.14378	Tumor	BLCA
TCGA-GV-A3JZ-01	0.0909645	Tumor	BLCA
TCGA-E9-A1NI-01	-0.523028	Tumor	BRCA
TCGA-A1-A0SP-01	-0.0111213	Tumor	BRCA
TCGA-BH-A1EU-11	3.23	Normal	BRCA
TCGA-A8-A06X-01	-1.04777	Tumor	BRCA
TCGA-E2-A14T-01	-0.623654	Tumor	BRCA
TCGA-AC-A8OS-01	1.63291	Tumor	BRCA
TCGA-A8-A09K-01	-0.933365	Tumor	BRCA
TCGA-OL-A5RY-01	1.02638	Tumor	BRCA
TCGA-BH-A0DG-01	0.216373	Tumor	BRCA
TCGA-B6-A0I9-01	-0.787555	Tumor	BRCA
TCGA-A2-A0CP-01	1.29286	Tumor	BRCA
TCGA-A8-A07S-01	-0.986436	Tumor	BRCA
TCGA-AO-A12H-01	-1.7328	Tumor	BRCA
TCGA-BH-A203-11	2.60571	Normal	BRCA
TCGA-AR-A1AU-01	0.924955	Tumor	BRCA
TCGA-D8-A1X9-01	-1.44036	Tumor	BRCA
TCGA-E9-A1RH-11	2.57839	Normal	BRCA
TCGA-A8-A07R-01	-0.774802	Tumor	BRCA
TCGA-AO-A12C-01	0.0281379	Tumor	BRCA
TCGA-V7-A7HQ-01	-0.229331	Tumor	BRCA
TCGA-A2-A1FZ-01	0.356393	Tumor	BRCA
TCGA-AR-A251-01	-1.2192	Tumor	BRCA
TCGA-BH-A18J-11	3.03831	Normal	BRCA
TCGA-EW-A1PF-01	0.385264	Tumor	BRCA
TCGA-BH-A18T-01	-1.66824	Tumor	BRCA
TCGA-AR-A24S-01	0.0883635	Tumor	BRCA
TCGA-AN-A041-01	-0.221113	Tumor	BRCA
TCGA-BH-A0E0-11	1.38896	Normal	BRCA
TCGA-E2-A1LL-01	-0.580597	Tumor	BRCA
TCGA-E2-A1IJ-01	1.23071	Tumor	BRCA
TCGA-AR-A24O-01	1.30683	Tumor	BRCA
TCGA-XX-A899-01	1.02293	Tumor	BRCA
TCGA-D8-A1XK-01	-1.90932	Tumor	BRCA
TCGA-AC-A5XS-01	0.214343	Tumor	BRCA
TCGA-BH-A18L-01	-1.05317	Tumor	BRCA
TCGA-OL-A66J-01	0.732089	Tumor	BRCA
TCGA-PE-A5DD-01	0.525535	Tumor	BRCA
TCGA-AN-A04D-01	-1.38311	Tumor	BRCA
TCGA-4H-AAAK-01	0.258812	Tumor	BRCA
TCGA-E9-A5FL-01	-0.579181	Tumor	BRCA
TCGA-E9-A24A-01	-0.895856	Tumor	BRCA
TCGA-BH-A1FM-01	-0.822252	Tumor	BRCA
TCGA-A8-A07C-01	-1.6994	Tumor	BRCA
TCGA-AR-A24Q-01	1.64274	Tumor	BRCA
TCGA-AR-A2LE-01	-0.355307	Tumor	BRCA
TCGA-AR-A0U4-01	-1.64855	Tumor	BRCA
TCGA-GM-A2DN-01	0.702482	Tumor	BRCA
TCGA-A7-A13D-01	-0.464845	Tumor	BRCA
TCGA-D8-A1JG-01	-0.919284	Tumor	BRCA
TCGA-E2-A570-01	0.0451399	Tumor	BRCA
TCGA-A2-A04Q-01	0.614482	Tumor	BRCA
TCGA-A7-A6VV-01	-0.0604863	Tumor	BRCA
TCGA-E2-A1IG-01	0.268987	Tumor	BRCA
TCGA-E9-A1N6-01	-1.38916	Tumor	BRCA
TCGA-E9-A1NC-01	-0.117093	Tumor	BRCA
TCGA-A7-A3IZ-01	-0.761089	Tumor	BRCA
TCGA-BH-A18U-11	3.26008	Normal	BRCA
TCGA-AN-A0AK-01	-1.80489	Tumor	BRCA
TCGA-D8-A1JM-01	-2.06068	Tumor	BRCA
TCGA-OL-A5S0-01	0.139072	Tumor	BRCA
TCGA-A8-A06Z-01	-1.27186	Tumor	BRCA
TCGA-AQ-A54O-01	-0.347913	Tumor	BRCA
TCGA-E2-A15S-01	-1.20142	Tumor	BRCA
TCGA-BH-A1ET-11	2.89631	Normal	BRCA
TCGA-BH-A18R-11	3.30832	Normal	BRCA
TCGA-EW-A423-01	-0.354739	Tumor	BRCA
TCGA-C8-A273-01	-0.079923	Tumor	BRCA
TCGA-OL-A5RV-01	1.54789	Tumor	BRCA
TCGA-AC-A2FM-01	0.122999	Tumor	BRCA
TCGA-AO-A0JM-01	-1.20287	Tumor	BRCA
TCGA-BH-A0DP-01	0.36073	Tumor	BRCA
TCGA-A2-A25E-01	-0.550834	Tumor	BRCA
TCGA-B6-A2IU-01	-0.051983	Tumor	BRCA
TCGA-BH-A18P-01	-0.42146	Tumor	BRCA
TCGA-E9-A22B-01	-0.317707	Tumor	BRCA
TCGA-A2-A0SW-01	-0.866961	Tumor	BRCA
TCGA-E2-A107-01	0.322375	Tumor	BRCA
TCGA-E2-A1B6-01	0.349382	Tumor	BRCA
TCGA-D8-A1XW-01	-0.771164	Tumor	BRCA
TCGA-A7-A0DC-01	-0.824259	Tumor	BRCA
TCGA-EW-A6SD-01	-1.08385	Tumor	BRCA
TCGA-AO-A0J3-01	-1.57724	Tumor	BRCA
TCGA-A7-A0DC-11	2.77729	Normal	BRCA
TCGA-AN-A03X-01	-0.542627	Tumor	BRCA
TCGA-BH-A1FM-11	3.01986	Normal	BRCA
TCGA-A8-A099-01	-1.37408	Tumor	BRCA
TCGA-E2-A14Z-01	0.667823	Tumor	BRCA
TCGA-AR-A5QP-01	1.52529	Tumor	BRCA
TCGA-AC-A62X-01	-2.66099	Tumor	BRCA
TCGA-BH-A42V-01	1.86245	Tumor	BRCA
TCGA-B6-A0RS-01	-0.157114	Tumor	BRCA
TCGA-D8-A1JL-01	-1.21615	Tumor	BRCA
TCGA-BH-A0DZ-01	-0.35406	Tumor	BRCA
TCGA-A8-A06Y-01	0.102349	Tumor	BRCA
TCGA-B6-A1KC-01	-1.58714	Tumor	BRCA
TCGA-C8-A135-01	0.487468	Tumor	BRCA
TCGA-5L-AAT1-01	0.755644	Tumor	BRCA
TCGA-AR-A24R-01	-0.469186	Tumor	BRCA
TCGA-S3-AA0Z-01	-1.18479	Tumor	BRCA
TCGA-D8-A1J8-01	-1.05401	Tumor	BRCA
TCGA-A2-A0ER-01	-0.38013	Tumor	BRCA
TCGA-E9-A1ND-01	-0.85646	Tumor	BRCA
TCGA-GI-A2C8-11	0.795673	Normal	BRCA
TCGA-A2-A1G1-01	-1.09602	Tumor	BRCA
TCGA-A2-A0SU-01	0.25408	Tumor	BRCA
TCGA-E2-A1LB-01	-0.576894	Tumor	BRCA
TCGA-E9-A1RD-01	-0.401623	Tumor	BRCA
TCGA-OL-A6VQ-01	1.31246	Tumor	BRCA
TCGA-AQ-A04J-01	1.61129	Tumor	BRCA
TCGA-AQ-A1H3-01	1.04743	Tumor	BRCA
TCGA-A2-A259-01	1.57004	Tumor	BRCA
TCGA-WT-AB44-01	0.327886	Tumor	BRCA
TCGA-B6-A0IN-01	0.411756	Tumor	BRCA
TCGA-E9-A1R3-01	-1.35041	Tumor	BRCA
TCGA-A8-A086-01	-0.399264	Tumor	BRCA
TCGA-AC-A3BB-01	0.886667	Tumor	BRCA
TCGA-AC-A2QI-01	0.666752	Tumor	BRCA
TCGA-BH-A1F5-01	0.107157	Tumor	BRCA
TCGA-AC-A3HN-01	1.23738	Tumor	BRCA
TCGA-BH-A1FG-01	-0.713017	Tumor	BRCA
TCGA-BH-A0DV-01	1.99487	Tumor	BRCA
TCGA-UL-AAZ6-01	-1.29291	Tumor	BRCA
TCGA-AR-A255-01	0.722075	Tumor	BRCA
TCGA-LD-A7W6-01	1.34546	Tumor	BRCA
TCGA-AR-A24Z-01	-0.965697	Tumor	BRCA
TCGA-A1-A0SO-01	-1.37871	Tumor	BRCA
TCGA-A2-A3XS-01	0.470705	Tumor	BRCA
TCGA-D8-A1X6-01	-1.08636	Tumor	BRCA
TCGA-BH-A0HF-01	0.568509	Tumor	BRCA
TCGA-A7-A3J0-01	-1.34377	Tumor	BRCA
TCGA-AC-A23C-01	-0.327232	Tumor	BRCA
TCGA-LL-A442-01	-0.938856	Tumor	BRCA
TCGA-S3-A6ZH-01	-0.65911	Tumor	BRCA
TCGA-AC-A8OR-01	-1.58001	Tumor	BRCA
TCGA-AR-A1AX-01	1.18514	Tumor	BRCA
TCGA-D8-A1XO-01	-0.310457	Tumor	BRCA
TCGA-E9-A1R2-01	-0.0992429	Tumor	BRCA
TCGA-D8-A27M-01	-0.655517	Tumor	BRCA
TCGA-AN-A0FY-01	-0.771337	Tumor	BRCA
TCGA-BH-A0DX-01	0.127	Tumor	BRCA
TCGA-EW-A1IY-01	-0.373624	Tumor	BRCA
TCGA-A2-A04N-01	0.113288	Tumor	BRCA
TCGA-A2-A0YF-01	0.0198549	Tumor	BRCA
TCGA-PE-A5DE-01	0.439164	Tumor	BRCA
TCGA-BH-A1FN-11	2.53669	Normal	BRCA
TCGA-EW-A1J5-01	0.279082	Tumor	BRCA
TCGA-AO-A0JE-01	-0.4252	Tumor	BRCA
TCGA-BH-A1FN-01	-0.981371	Tumor	BRCA
TCGA-BH-A18V-01	-1.65492	Tumor	BRCA
TCGA-AC-A23H-11	3.48547	Normal	BRCA
TCGA-BH-A0BF-01	-0.0689862	Tumor	BRCA
TCGA-B6-A409-01	0.213231	Tumor	BRCA
TCGA-A2-A0CL-01	0.323308	Tumor	BRCA
TCGA-A2-A0CO-01	1.81443	Tumor	BRCA
TCGA-E2-A158-11	5.10637	Normal	BRCA
TCGA-AC-A3QP-01	0.963823	Tumor	BRCA
TCGA-AC-A2QJ-01	-0.213862	Tumor	BRCA
TCGA-B6-A0RM-01	-0.925878	Tumor	BRCA
TCGA-D8-A1JS-01	-1.54863	Tumor	BRCA
TCGA-E9-A1RB-11	2.68316	Normal	BRCA
TCGA-A7-A26J-01	0.118291	Tumor	BRCA
TCGA-A7-A13H-01	1.61996	Tumor	BRCA
TCGA-AO-A126-01	0.282451	Tumor	BRCA
TCGA-BH-A6R8-01	-0.835898	Tumor	BRCA
TCGA-A7-A0DB-01	-0.165753	Tumor	BRCA
TCGA-AC-A3TM-01	0.494424	Tumor	BRCA
TCGA-AR-A0TQ-01	-0.441134	Tumor	BRCA
TCGA-GM-A2DH-01	-0.592992	Tumor	BRCA
TCGA-B6-A0RI-01	-0.760618	Tumor	BRCA
TCGA-A2-A1G0-01	1.30016	Tumor	BRCA
TCGA-A2-A1FX-01	0.129651	Tumor	BRCA
TCGA-A7-A26G-01	-0.577181	Tumor	BRCA
TCGA-E2-A1LI-01	-1.13116	Tumor	BRCA
TCGA-A8-A08P-01	-1.02309	Tumor	BRCA
TCGA-E2-A1IN-01	0.455686	Tumor	BRCA
TCGA-BH-A0HA-01	0.755086	Tumor	BRCA
TCGA-AO-A1KR-01	-1.1562	Tumor	BRCA
TCGA-3C-AALK-01	1.09919	Tumor	BRCA
TCGA-BH-A0BV-01	-0.731999	Tumor	BRCA
TCGA-E2-A1IH-01	0.222192	Tumor	BRCA
TCGA-XX-A89A-01	0.649336	Tumor	BRCA
TCGA-E9-A1RH-01	-0.789805	Tumor	BRCA
TCGA-A8-A085-01	-1.68311	Tumor	BRCA
TCGA-E9-A1N3-01	-0.805757	Tumor	BRCA
TCGA-BH-A1EW-11	1.87141	Normal	BRCA
TCGA-D8-A13Y-01	-1.51813	Tumor	BRCA
TCGA-AO-A0JB-01	1.02285	Tumor	BRCA
TCGA-AC-A6IV-01	1.07061	Tumor	BRCA
TCGA-A8-A09M-01	-1.66973	Tumor	BRCA
TCGA-BH-A0GY-01	-0.112646	Tumor	BRCA
TCGA-AR-A2LL-01	-0.513579	Tumor	BRCA
TCGA-BH-A208-01	1.22638	Tumor	BRCA
TCGA-E2-A15I-11	1.89291	Normal	BRCA
TCGA-EW-A1PE-01	0.1331	Tumor	BRCA
TCGA-AO-A125-01	-2.03254	Tumor	BRCA
TCGA-E2-A1B1-01	0.731969	Tumor	BRCA
TCGA-BH-A0C0-01	-1.10466	Tumor	BRCA
TCGA-A7-A26I-01	0.130299	Tumor	BRCA
TCGA-AO-A0JJ-01	1.2912	Tumor	BRCA
TCGA-AR-A2LH-01	1.39684	Tumor	BRCA
TCGA-A2-A3XW-01	2.88773	Tumor	BRCA
TCGA-AR-A0TS-01	0.376373	Tumor	BRCA
TCGA-BH-A0AV-01	-0.946356	Tumor	BRCA
TCGA-A8-A07B-01	-1.42868	Tumor	BRCA
TCGA-LL-A73Z-01	1.7338	Tumor	BRCA
TCGA-BH-A0BA-11	2.9129	Normal	BRCA
TCGA-BH-A0B3-11	2.66291	Normal	BRCA
TCGA-B6-A402-01	-1.99734	Tumor	BRCA
TCGA-AR-A0TT-01	-0.625234	Tumor	BRCA
TCGA-EW-A6SB-01	-2.05635	Tumor	BRCA
TCGA-AC-A2FB-01	1.20447	Tumor	BRCA
TCGA-AC-A62V-01	-1.12283	Tumor	BRCA
TCGA-D8-A1XQ-01	-1.07054	Tumor	BRCA
TCGA-BH-A0DD-01	-0.842965	Tumor	BRCA
TCGA-Z7-A8R6-01	-0.553895	Tumor	BRCA
TCGA-OL-A5DA-01	0.362609	Tumor	BRCA
TCGA-WT-AB41-01	-0.512544	Tumor	BRCA
TCGA-E2-A1LA-01	-0.331922	Tumor	BRCA
TCGA-AR-A24N-01	-0.232979	Tumor	BRCA
TCGA-E9-A3QA-01	-0.211322	Tumor	BRCA
TCGA-BH-A0DO-11	2.6055	Normal	BRCA
TCGA-E2-A15J-01	-1.98661	Tumor	BRCA
TCGA-LL-A73Y-01	-0.501397	Tumor	BRCA
TCGA-A2-A4RY-01	2.25096	Tumor	BRCA
TCGA-D8-A1XU-01	-0.130029	Tumor	BRCA
TCGA-E2-A1LS-11	2.28684	Normal	BRCA
TCGA-AN-A0FJ-01	-0.449182	Tumor	BRCA
TCGA-BH-A0DK-01	1.07618	Tumor	BRCA
TCGA-B6-A0IJ-01	-0.926136	Tumor	BRCA
TCGA-LL-A7SZ-01	-0.533464	Tumor	BRCA
TCGA-C8-A26Y-01	-0.903485	Tumor	BRCA
TCGA-GI-A2C9-11	3.19534	Normal	BRCA
TCGA-BH-A0BQ-11	2.00419	Normal	BRCA
TCGA-A8-A06R-01	-0.89803	Tumor	BRCA
TCGA-AO-A128-01	-1.58496	Tumor	BRCA
TCGA-E2-A1BC-01	0.344808	Tumor	BRCA
TCGA-A7-A0CE-11	3.23758	Normal	BRCA
TCGA-B6-A0I6-01	-0.535722	Tumor	BRCA
TCGA-BH-A1ET-01	0.101157	Tumor	BRCA
TCGA-A2-A04V-01	-0.964095	Tumor	BRCA
TCGA-A7-A2KD-01	-0.560827	Tumor	BRCA
TCGA-A7-A0CE-01	-0.338778	Tumor	BRCA
TCGA-D8-A1JE-01	-1.24828	Tumor	BRCA
TCGA-B6-A0WX-01	1.55339	Tumor	BRCA
TCGA-A7-A4SB-01	0.889105	Tumor	BRCA
TCGA-EW-A1J1-01	-1.41847	Tumor	BRCA
TCGA-A2-A0YM-01	-1.49215	Tumor	BRCA
TCGA-A8-A0A4-01	4.5181	Tumor	BRCA
TCGA-A2-A0EM-01	0.0188067	Tumor	BRCA
TCGA-AR-A24X-01	-0.277063	Tumor	BRCA
TCGA-C8-A132-01	0.210133	Tumor	BRCA
TCGA-AN-A049-01	-0.253563	Tumor	BRCA
TCGA-A2-A0SY-01	-0.14288	Tumor	BRCA
TCGA-B6-A0RU-01	0.602483	Tumor	BRCA
TCGA-AR-A0TX-01	-0.288282	Tumor	BRCA
TCGA-BH-A0HQ-01	0.815235	Tumor	BRCA
TCGA-E2-A15C-01	0.217543	Tumor	BRCA
TCGA-AQ-A54N-01	-1.63894	Tumor	BRCA
TCGA-A8-A07I-01	-0.636932	Tumor	BRCA
TCGA-B6-A1KI-01	0.699324	Tumor	BRCA
TCGA-B6-A0RH-01	-0.261735	Tumor	BRCA
TCGA-BH-A5IZ-01	-1.64693	Tumor	BRCA
TCGA-AN-A0XU-01	-1.47547	Tumor	BRCA
TCGA-LD-A74U-01	1.59358	Tumor	BRCA
TCGA-B6-A401-01	0.103693	Tumor	BRCA
TCGA-PL-A8LV-01	-0.527002	Tumor	BRCA
TCGA-BH-A0C3-11	2.85857	Normal	BRCA
TCGA-BH-A0BR-01	-0.436096	Tumor	BRCA
TCGA-A8-A07G-01	0.855358	Tumor	BRCA
TCGA-A2-A0EN-01	0.709891	Tumor	BRCA
TCGA-OK-A5Q2-01	2.86099	Tumor	BRCA
TCGA-A8-A084-01	-0.435243	Tumor	BRCA
TCGA-BH-A0DS-01	-0.605609	Tumor	BRCA
TCGA-A8-A09I-01	-1.33666	Tumor	BRCA
TCGA-GM-A3XL-01	-1.479	Tumor	BRCA
TCGA-W8-A86G-01	1.47136	Tumor	BRCA
TCGA-AO-A12F-01	-0.440406	Tumor	BRCA
TCGA-BH-A0HK-01	0.270109	Tumor	BRCA
TCGA-A8-A06Q-01	-1.19783	Tumor	BRCA
TCGA-BH-A42U-01	3.01565	Tumor	BRCA
TCGA-BH-A0BW-11	2.19521	Normal	BRCA
TCGA-AQ-A04L-01	-0.85397	Tumor	BRCA
TCGA-AR-A1AO-01	0.997273	Tumor	BRCA
TCGA-Z7-A8R5-01	1.17562	Tumor	BRCA
TCGA-B6-A0I1-01	-2.87262	Tumor	BRCA
TCGA-E9-A1N6-11	3.09192	Normal	BRCA
TCGA-EW-A1PA-01	0.500841	Tumor	BRCA
TCGA-BH-A0W4-01	0.61348	Tumor	BRCA
TCGA-A2-A3XZ-01	0.556649	Tumor	BRCA
TCGA-A7-A26H-01	-0.418641	Tumor	BRCA
TCGA-E2-A1B0-01	-0.303315	Tumor	BRCA
TCGA-BH-A1EU-01	0.789886	Tumor	BRCA
TCGA-AC-A23H-01	-1.6932	Tumor	BRCA
TCGA-EW-A1P4-01	-1.93586	Tumor	BRCA
TCGA-E2-A10E-01	-0.657647	Tumor	BRCA
TCGA-EW-A1P0-01	-1.59189	Tumor	BRCA
TCGA-EW-A6S9-01	-0.393581	Tumor	BRCA
TCGA-A2-A25B-01	-1.22337	Tumor	BRCA
TCGA-LL-A6FR-01	-1.19734	Tumor	BRCA
TCGA-AR-A5QM-01	1.70166	Tumor	BRCA
TCGA-BH-A18Q-11	2.86736	Normal	BRCA
TCGA-EW-A1P5-01	-0.964833	Tumor	BRCA
TCGA-E2-A14O-01	-0.647426	Tumor	BRCA
TCGA-AN-A0AR-01	-1.60118	Tumor	BRCA
TCGA-E9-A22D-01	-1.014	Tumor	BRCA
TCGA-A2-A0CS-01	-0.531189	Tumor	BRCA
TCGA-E2-A1IF-01	0.980706	Tumor	BRCA
TCGA-BH-A0DZ-11	1.58872	Normal	BRCA
TCGA-E2-A1IE-01	-0.473448	Tumor	BRCA
TCGA-BH-A0BW-01	-1.23582	Tumor	BRCA
TCGA-E2-A1AZ-01	0.425375	Tumor	BRCA
TCGA-D8-A27N-01	-0.956705	Tumor	BRCA
TCGA-A2-A0CT-01	-0.181196	Tumor	BRCA
TCGA-A8-A09R-01	-0.926661	Tumor	BRCA
TCGA-B6-A0RE-01	-1.23806	Tumor	BRCA
TCGA-E9-A249-01	-1.35396	Tumor	BRCA
TCGA-E2-A1B5-01	0.909897	Tumor	BRCA
TCGA-A2-A25A-01	2.06433	Tumor	BRCA
TCGA-AO-A03O-01	-1.17248	Tumor	BRCA
TCGA-E9-A22A-01	0.0214266	Tumor	BRCA
TCGA-BH-A1EV-11	2.46685	Normal	BRCA
TCGA-BH-A0GZ-01	-0.115602	Tumor	BRCA
TCGA-BH-A1FD-01	-0.924663	Tumor	BRCA
TCGA-A1-A0SH-01	0.485665	Tumor	BRCA
TCGA-E2-A10A-01	-2.01966	Tumor	BRCA
TCGA-B6-A0IO-01	-0.962444	Tumor	BRCA
TCGA-BH-A1FR-01	0.404605	Tumor	BRCA
TCGA-D8-A143-01	-1.08511	Tumor	BRCA
TCGA-AO-A03R-01	1.05771	Tumor	BRCA
TCGA-BH-A0DQ-11	2.18688	Normal	BRCA
TCGA-BH-A0BV-11	1.85027	Normal	BRCA
TCGA-BH-A0E0-01	-1.3871	Tumor	BRCA
TCGA-A8-A0AD-01	-1.13561	Tumor	BRCA
TCGA-GM-A2DI-01	0.90439	Tumor	BRCA
TCGA-E9-A6HE-01	-0.551042	Tumor	BRCA
TCGA-BH-A0B3-01	-0.0608787	Tumor	BRCA
TCGA-AR-A0TU-01	-1.79187	Tumor	BRCA
TCGA-LQ-A4E4-01	1.12593	Tumor	BRCA
TCGA-PL-A8LY-01	1.16928	Tumor	BRCA
TCGA-BH-A1FU-01	1.47459	Tumor	BRCA
TCGA-A8-A09D-01	-0.123331	Tumor	BRCA
TCGA-B6-A3ZX-01	-0.297483	Tumor	BRCA
TCGA-A7-A5ZV-01	-1.51588	Tumor	BRCA
TCGA-BH-A0AY-01	0.347564	Tumor	BRCA
TCGA-A7-A4SD-01	-0.4481	Tumor	BRCA
TCGA-AO-A03L-01	0.469958	Tumor	BRCA
TCGA-A2-A0EX-01	1.05476	Tumor	BRCA
TCGA-GM-A2DM-01	-1.71634	Tumor	BRCA
TCGA-BH-A0DO-01	1.34492	Tumor	BRCA
TCGA-HN-A2OB-01	1.99111	Tumor	BRCA
TCGA-A2-A0CM-01	-1.51853	Tumor	BRCA
TCGA-A2-A4S0-01	-0.914719	Tumor	BRCA
TCGA-BH-A0H9-01	-0.0681906	Tumor	BRCA
TCGA-B6-A0IP-01	0.547798	Tumor	BRCA
TCGA-C8-A12X-01	-0.887543	Tumor	BRCA
TCGA-AN-A0AL-01	-1.13975	Tumor	BRCA
TCGA-LD-A9QF-01	0.479749	Tumor	BRCA
TCGA-BH-A0DG-11	2.43345	Normal	BRCA
TCGA-E2-A152-01	-1.29151	Tumor	BRCA
TCGA-BH-A1FE-06	2.56082	Tumor	BRCA
TCGA-BH-A18N-01	-0.816883	Tumor	BRCA
TCGA-C8-A1HN-01	-1.04685	Tumor	BRCA
TCGA-AN-A0FK-01	-0.950953	Tumor	BRCA
TCGA-B6-A0IE-01	1.57266	Tumor	BRCA
TCGA-B6-A400-01	-0.0354744	Tumor	BRCA
TCGA-GM-A2DB-01	-0.287963	Tumor	BRCA
TCGA-AC-A2FK-01	2.21435	Tumor	BRCA
TCGA-BH-A0HU-01	-0.548939	Tumor	BRCA
TCGA-D8-A140-01	-0.491841	Tumor	BRCA
TCGA-A7-A0CD-01	-0.944279	Tumor	BRCA
TCGA-D8-A1JF-01	-0.643255	Tumor	BRCA
TCGA-BH-A208-11	2.35539	Normal	BRCA
TCGA-A2-A4S1-01	-0.435695	Tumor	BRCA
TCGA-5T-A9QA-01	-1.86559	Tumor	BRCA
TCGA-AR-A2LK-01	-0.877399	Tumor	BRCA
TCGA-AR-A1AH-01	-1.40637	Tumor	BRCA
TCGA-AR-A254-01	-1.05091	Tumor	BRCA
TCGA-E2-A1IO-01	0.896763	Tumor	BRCA
TCGA-S3-A6ZF-01	-0.557246	Tumor	BRCA
TCGA-B6-A0IB-01	-0.500765	Tumor	BRCA
TCGA-A8-A07J-01	-0.0186138	Tumor	BRCA
TCGA-AN-A0FV-01	-0.455642	Tumor	BRCA
TCGA-AN-A0XP-01	-1.03439	Tumor	BRCA
TCGA-A8-A08Z-01	-0.0256088	Tumor	BRCA
TCGA-E9-A226-01	-0.628053	Tumor	BRCA
TCGA-AR-A1AW-01	-0.211682	Tumor	BRCA
TCGA-GI-A2C9-01	-1.72342	Tumor	BRCA
TCGA-EW-A6SA-01	-1.04596	Tumor	BRCA
TCGA-E9-A1NG-01	-0.717659	Tumor	BRCA
TCGA-A8-A07L-01	-0.679731	Tumor	BRCA
TCGA-E2-A15L-01	-0.495334	Tumor	BRCA
TCGA-D8-A1JI-01	-1.34437	Tumor	BRCA
TCGA-GM-A2DO-01	0.566864	Tumor	BRCA
TCGA-EW-A1P6-01	-0.281663	Tumor	BRCA
TCGA-BH-A1F0-11	2.88081	Normal	BRCA
TCGA-AR-A1AI-01	-1.70407	Tumor	BRCA
TCGA-AR-A0U3-01	-0.686098	Tumor	BRCA
TCGA-A2-A0ES-01	1.76286	Tumor	BRCA
TCGA-BH-A18K-11	2.77446	Normal	BRCA
TCGA-A8-A06P-01	0.626942	Tumor	BRCA
TCGA-S3-AA12-01	-1.45369	Tumor	BRCA
TCGA-E9-A1N5-11	1.75208	Normal	BRCA
TCGA-E9-A3Q9-01	-0.208528	Tumor	BRCA
TCGA-BH-A0HX-01	0.52245	Tumor	BRCA
TCGA-AC-A3W7-01	1.46644	Tumor	BRCA
TCGA-AO-A124-01	-1.30995	Tumor	BRCA
TCGA-AC-A5XU-01	-0.630714	Tumor	BRCA
TCGA-LL-A6FQ-01	-0.549499	Tumor	BRCA
TCGA-AQ-A1H2-01	-0.903549	Tumor	BRCA
TCGA-BH-A0DQ-01	0.937164	Tumor	BRCA
TCGA-E2-A106-01	-0.223362	Tumor	BRCA
TCGA-A2-A25F-01	1.063	Tumor	BRCA
TCGA-AN-A0AT-01	-1.3395	Tumor	BRCA
TCGA-D8-A27T-01	0.339512	Tumor	BRCA
TCGA-A2-A04X-01	-0.814356	Tumor	BRCA
TCGA-A2-A3XT-01	-0.77911	Tumor	BRCA
TCGA-AR-A0TY-01	-0.676945	Tumor	BRCA
TCGA-A2-A0YG-01	-0.709382	Tumor	BRCA
TCGA-B6-A0WZ-01	-0.810075	Tumor	BRCA
TCGA-A7-A5ZX-01	2.04046	Tumor	BRCA
TCGA-AC-A23G-01	1.1782	Tumor	BRCA
TCGA-GM-A2DA-01	0.886361	Tumor	BRCA
TCGA-B6-A0X1-01	-1.23953	Tumor	BRCA
TCGA-AO-A12E-01	1.11771	Tumor	BRCA
TCGA-AR-A250-01	-0.558961	Tumor	BRCA
TCGA-A8-A06O-01	-0.876109	Tumor	BRCA
TCGA-AO-A12G-01	0.40163	Tumor	BRCA
TCGA-A7-A3IY-01	-0.249491	Tumor	BRCA
TCGA-E2-A1IG-11	2.68671	Normal	BRCA
TCGA-BH-A1EY-01	-0.711391	Tumor	BRCA
TCGA-A8-A079-01	-1.23481	Tumor	BRCA
TCGA-AO-A03P-01	-1.69226	Tumor	BRCA
TCGA-E2-A572-01	-0.913284	Tumor	BRCA
TCGA-A2-A0YH-01	-0.304141	Tumor	BRCA
TCGA-E2-A15G-01	-0.590768	Tumor	BRCA
TCGA-C8-A12M-01	-1.51296	Tumor	BRCA
TCGA-AR-A0TV-01	-1.03451	Tumor	BRCA
TCGA-A7-A13G-01	0.172801	Tumor	BRCA
TCGA-A8-A07E-01	1.35865	Tumor	BRCA
TCGA-E9-A1N9-01	0.107124	Tumor	BRCA
TCGA-BH-A0H3-01	1.44008	Tumor	BRCA
TCGA-AR-A1AY-01	-0.432508	Tumor	BRCA
TCGA-A2-A0D4-01	-0.170674	Tumor	BRCA
TCGA-E9-A5UO-01	-1.63243	Tumor	BRCA
TCGA-GM-A2DL-01	0.036912	Tumor	BRCA
TCGA-EW-A1PD-01	0.596981	Tumor	BRCA
TCGA-A1-A0SI-01	0.4008	Tumor	BRCA
TCGA-A2-A0CV-01	1.33938	Tumor	BRCA
TCGA-E2-A15E-06	-0.249327	Tumor	BRCA
TCGA-AO-A12B-01	-1.59607	Tumor	BRCA
TCGA-B6-A408-01	-0.214649	Tumor	BRCA
TCGA-OL-A5D7-01	-1.12874	Tumor	BRCA
TCGA-A2-A0EW-01	2.11655	Tumor	BRCA
TCGA-A2-A0T4-01	0.437578	Tumor	BRCA
TCGA-C8-A131-01	-1.41897	Tumor	BRCA
TCGA-BH-A1EN-01	-1.50388	Tumor	BRCA
TCGA-D8-A3Z5-01	2.28822	Tumor	BRCA
TCGA-E9-A247-01	-0.542462	Tumor	BRCA
TCGA-C8-A12Q-01	0.0588179	Tumor	BRCA
TCGA-E2-A1BD-01	0.859777	Tumor	BRCA
TCGA-E9-A1RI-01	0.724025	Tumor	BRCA
TCGA-BH-A18M-11	2.59155	Normal	BRCA
TCGA-E2-A105-01	-0.458854	Tumor	BRCA
TCGA-D8-A1JK-01	-0.313614	Tumor	BRCA
TCGA-E9-A1N9-11	2.68287	Normal	BRCA
TCGA-BH-A0BJ-01	0.431252	Tumor	BRCA
TCGA-S3-AA14-01	0.541828	Tumor	BRCA
TCGA-C8-A26V-01	-1.38551	Tumor	BRCA
TCGA-BH-A1FB-01	1.54488	Tumor	BRCA
TCGA-D8-A1JP-01	0.468674	Tumor	BRCA
TCGA-E2-A14X-01	-0.251772	Tumor	BRCA
TCGA-BH-A0E2-01	-0.479511	Tumor	BRCA
TCGA-PL-A8LZ-01	0.174246	Tumor	BRCA
TCGA-LL-A740-01	0.00155902	Tumor	BRCA
TCGA-BH-A0AZ-11	2.27241	Normal	BRCA
TCGA-D8-A1X7-01	-0.382584	Tumor	BRCA
TCGA-AO-A0JD-01	-0.708693	Tumor	BRCA
TCGA-D8-A1X5-01	-1.54184	Tumor	BRCA
TCGA-E9-A22E-01	-0.182984	Tumor	BRCA
TCGA-AC-A23E-01	0.540986	Tumor	BRCA
TCGA-AR-A0U2-01	-0.996212	Tumor	BRCA
TCGA-A2-A1FV-01	1.14206	Tumor	BRCA
TCGA-A8-A09B-01	-0.288438	Tumor	BRCA
TCGA-AN-A0XO-01	0.689931	Tumor	BRCA
TCGA-A7-A425-01	1.6014	Tumor	BRCA
TCGA-BH-A0DD-11	1.52671	Normal	BRCA
TCGA-A2-A0CZ-01	1.02923	Tumor	BRCA
TCGA-GM-A3NY-01	1.20714	Tumor	BRCA
TCGA-AR-A0U0-01	-1.63136	Tumor	BRCA
TCGA-AR-A24P-01	0.093959	Tumor	BRCA
TCGA-AN-A0G0-01	-2.19379	Tumor	BRCA
TCGA-AN-A0AM-01	-1.6497	Tumor	BRCA
TCGA-BH-A0E6-01	0.346143	Tumor	BRCA
TCGA-E9-A248-01	-0.778211	Tumor	BRCA
TCGA-B6-A1KN-01	0.0255078	Tumor	BRCA
TCGA-LL-A9Q3-01	-0.341725	Tumor	BRCA
TCGA-A8-A08B-01	-1.06251	Tumor	BRCA
TCGA-A1-A0SG-01	0.318143	Tumor	BRCA
TCGA-BH-A0H0-01	-0.999243	Tumor	BRCA
TCGA-D8-A1XR-01	-1.23391	Tumor	BRCA
TCGA-C8-A12P-01	-0.844536	Tumor	BRCA
TCGA-BH-A0BJ-11	2.51045	Normal	BRCA
TCGA-LL-A50Y-01	-0.481777	Tumor	BRCA
TCGA-AO-A03N-01	-1.04153	Tumor	BRCA
TCGA-E2-A1IU-01	0.488436	Tumor	BRCA
TCGA-EW-A1IX-01	0.479928	Tumor	BRCA
TCGA-A2-A0EV-01	0.160005	Tumor	BRCA
TCGA-BH-A0BT-11	1.99895	Normal	BRCA
TCGA-AC-A3W5-01	-0.0861067	Tumor	BRCA
TCGA-AR-A2LN-01	1.98849	Tumor	BRCA
TCGA-E9-A1QZ-01	1.22363	Tumor	BRCA
TCGA-BH-A8FY-01	-0.444501	Tumor	BRCA
TCGA-AC-A6IX-06	0.737975	Tumor	BRCA
TCGA-AR-A1AL-01	1.52045	Tumor	BRCA
TCGA-BH-A42T-01	-0.446633	Tumor	BRCA
TCGA-BH-A0B9-01	-1.40153	Tumor	BRCA
TCGA-BH-A0BS-11	2.14287	Normal	BRCA
TCGA-AO-A0J8-01	-0.342274	Tumor	BRCA
TCGA-BH-A2L8-01	0.385704	Tumor	BRCA
TCGA-E9-A1N5-01	-0.623198	Tumor	BRCA
TCGA-A8-A075-01	-1.21656	Tumor	BRCA
TCGA-AN-A0FZ-01	-1.08999	Tumor	BRCA
TCGA-D8-A1XJ-01	-1.77264	Tumor	BRCA
TCGA-E2-A15F-01	-0.347358	Tumor	BRCA
TCGA-A2-A0EP-01	0.393645	Tumor	BRCA
TCGA-BH-A18K-01	-0.292059	Tumor	BRCA
TCGA-AR-A5QN-01	0.841992	Tumor	BRCA
TCGA-E9-A244-01	-0.506301	Tumor	BRCA
TCGA-A8-A0A2-01	-0.0305094	Tumor	BRCA
TCGA-B6-A40C-01	0.33234	Tumor	BRCA
TCGA-AR-A2LQ-01	2.23151	Tumor	BRCA
TCGA-EW-A1J6-01	-0.682733	Tumor	BRCA
TCGA-EW-A1IZ-01	0.0674941	Tumor	BRCA
TCGA-AC-A2FG-01	2.41919	Tumor	BRCA
TCGA-A8-A09Z-01	-1.94177	Tumor	BRCA
TCGA-EW-A1P1-01	2.21595	Tumor	BRCA
TCGA-A8-A0A9-01	-1.12921	Tumor	BRCA
TCGA-BH-A0DT-01	0.663879	Tumor	BRCA
TCGA-A2-A0T2-01	-1.31157	Tumor	BRCA
TCGA-A7-A4SA-01	0.8079	Tumor	BRCA
TCGA-D8-A27F-01	-0.184165	Tumor	BRCA
TCGA-D8-A146-01	0.319717	Tumor	BRCA
TCGA-D8-A27E-01	-1.29471	Tumor	BRCA
TCGA-C8-A138-01	0.781878	Tumor	BRCA
TCGA-E2-A14V-01	-0.435544	Tumor	BRCA
TCGA-AC-A5EH-01	-0.688085	Tumor	BRCA
TCGA-A2-A0YL-01	1.40809	Tumor	BRCA
TCGA-E2-A1LK-01	-1.60956	Tumor	BRCA
TCGA-D8-A13Z-01	-0.386964	Tumor	BRCA
TCGA-D8-A27V-01	1.34011	Tumor	BRCA
TCGA-EW-A3U0-01	0.570722	Tumor	BRCA
TCGA-A2-A4S2-01	0.248585	Tumor	BRCA
TCGA-D8-A1XV-01	-1.69714	Tumor	BRCA
TCGA-BH-A1F0-01	0.998748	Tumor	BRCA
TCGA-AN-A0FT-01	-0.428045	Tumor	BRCA
TCGA-A7-A0D9-11	1.4968	Normal	BRCA
TCGA-E2-A15K-01	-0.331947	Tumor	BRCA
TCGA-BH-A0DL-01	-1.16737	Tumor	BRCA
TCGA-A2-A0EY-01	0.369139	Tumor	BRCA
TCGA-B6-A0IG-01	0.0796892	Tumor	BRCA
TCGA-BH-A0HI-01	0.0887535	Tumor	BRCA
TCGA-E2-A576-01	-0.326145	Tumor	BRCA
TCGA-BH-A201-01	1.60539	Tumor	BRCA
TCGA-D8-A1JB-01	1.49439	Tumor	BRCA
TCGA-A1-A0SN-01	-0.530135	Tumor	BRCA
TCGA-A8-A08A-01	-1.02613	Tumor	BRCA
TCGA-A2-A0YI-01	0.753944	Tumor	BRCA
TCGA-AR-A1AN-01	-0.172536	Tumor	BRCA
TCGA-AR-A2LM-01	0.668776	Tumor	BRCA
TCGA-AR-A5QQ-01	-0.566071	Tumor	BRCA
TCGA-AR-A0TR-01	-0.826365	Tumor	BRCA
TCGA-GM-A3XG-01	1.91957	Tumor	BRCA
TCGA-BH-A1FC-01	-1.635	Tumor	BRCA
TCGA-A2-A0D1-01	-1.48357	Tumor	BRCA
TCGA-EW-A1P7-01	1.4897	Tumor	BRCA
TCGA-AR-A1AP-01	0.205798	Tumor	BRCA
TCGA-E2-A150-01	-1.05589	Tumor	BRCA
TCGA-EW-A2FW-01	-0.43587	Tumor	BRCA
TCGA-AR-A1AV-01	-1.08283	Tumor	BRCA
TCGA-A2-A0T1-01	-0.144434	Tumor	BRCA
TCGA-BH-A0BM-11	2.23342	Normal	BRCA
TCGA-BH-A0C0-11	3.18059	Normal	BRCA
TCGA-AO-A0JF-01	0.730347	Tumor	BRCA
TCGA-OL-A6VR-01	1.00786	Tumor	BRCA
TCGA-A8-A090-01	-0.667109	Tumor	BRCA
TCGA-BH-A0BG-01	-0.771925	Tumor	BRCA
TCGA-AO-A1KP-01	-0.384226	Tumor	BRCA
TCGA-LL-A441-01	1.44496	Tumor	BRCA
TCGA-C8-A133-01	-2.22079	Tumor	BRCA
TCGA-BH-A8FZ-01	1.88141	Tumor	BRCA
TCGA-E2-A1II-01	-1.68303	Tumor	BRCA
TCGA-EW-A6SC-01	0.559692	Tumor	BRCA
TCGA-AN-A0XT-01	1.21595	Tumor	BRCA
TCGA-BH-A0RX-01	-0.0701478	Tumor	BRCA
TCGA-A8-A08X-01	-0.0263471	Tumor	BRCA
TCGA-AO-A03V-01	-0.186665	Tumor	BRCA
TCGA-EW-A1PH-01	-1.74244	Tumor	BRCA
TCGA-A2-A0ST-01	0.666929	Tumor	BRCA
TCGA-BH-A0BC-01	0.371041	Tumor	BRCA
TCGA-E9-A1NH-01	0.0882487	Tumor	BRCA
TCGA-B6-A0X5-01	-2.18563	Tumor	BRCA
TCGA-AC-A4ZE-01	0.252083	Tumor	BRCA
TCGA-A8-A07Z-01	-1.14643	Tumor	BRCA
TCGA-OL-A66P-01	0.0973076	Tumor	BRCA
TCGA-E2-A1LE-01	1.20533	Tumor	BRCA
TCGA-C8-A8HR-01	1.53984	Tumor	BRCA
TCGA-BH-A0H7-11	2.77268	Normal	BRCA
TCGA-A8-A09T-01	-0.558136	Tumor	BRCA
TCGA-BH-A0HB-01	-0.739701	Tumor	BRCA
TCGA-A8-A08G-01	-1.17884	Tumor	BRCA
TCGA-A2-A0EQ-01	-0.72941	Tumor	BRCA
TCGA-A8-A081-01	-1.23022	Tumor	BRCA
TCGA-AO-A1KO-01	1.501	Tumor	BRCA
TCGA-BH-A0HW-01	-1.72242	Tumor	BRCA
TCGA-OL-A66H-01	-0.103834	Tumor	BRCA
TCGA-A2-A0T0-01	-1.43657	Tumor	BRCA
TCGA-A7-A0DB-11	2.07024	Normal	BRCA
TCGA-AN-A04C-01	-0.561396	Tumor	BRCA
TCGA-E2-A573-01	-1.20306	Tumor	BRCA
TCGA-AN-A0XS-01	0.165212	Tumor	BRCA
TCGA-D8-A3Z6-01	0.372085	Tumor	BRCA
TCGA-EW-A3E8-01	0.268132	Tumor	BRCA
TCGA-C8-A137-01	-1.03132	Tumor	BRCA
TCGA-GM-A4E0-01	2.16102	Tumor	BRCA
TCGA-E2-A1B4-01	0.278713	Tumor	BRCA
TCGA-EW-A2FS-01	1.09536	Tumor	BRCA
TCGA-S3-A6ZG-01	-0.437439	Tumor	BRCA
TCGA-BH-A209-11	3.19358	Normal	BRCA
TCGA-GM-A3XN-01	1.70004	Tumor	BRCA
TCGA-EW-A1P8-01	-1.02994	Tumor	BRCA
TCGA-E2-A156-01	-1.72334	Tumor	BRCA
TCGA-AC-A8OP-01	0.540992	Tumor	BRCA
TCGA-AN-A0FS-01	1.67178	Tumor	BRCA
TCGA-E2-A15M-11	4.07653	Normal	BRCA
TCGA-B6-A0IM-01	-1.11066	Tumor	BRCA
TCGA-E9-A3HO-01	0.224483	Tumor	BRCA
TCGA-E2-A1L7-11	2.54839	Normal	BRCA
TCGA-D8-A27K-01	0.156191	Tumor	BRCA
TCGA-E9-A2JT-01	1.52866	Tumor	BRCA
TCGA-BH-A1EN-11	3.23682	Normal	BRCA
TCGA-GM-A2DK-01	0.934348	Tumor	BRCA
TCGA-AR-A1AK-01	1.78697	Tumor	BRCA
TCGA-E2-A15R-01	-0.564856	Tumor	BRCA
TCGA-BH-A18Q-01	1.0809	Tumor	BRCA
TCGA-BH-A0DV-11	3.01941	Normal	BRCA
TCGA-E2-A153-01	0.514803	Tumor	BRCA
TCGA-BH-A0BT-01	0.112781	Tumor	BRCA
TCGA-E9-A54Y-01	-1.47829	Tumor	BRCA
TCGA-E2-A14Q-01	1.00109	Tumor	BRCA
TCGA-BH-A0HN-01	-0.752168	Tumor	BRCA
TCGA-E2-A1IK-01	-0.302957	Tumor	BRCA
TCGA-E2-A10C-01	-0.389799	Tumor	BRCA
TCGA-A8-A095-01	-0.196886	Tumor	BRCA
TCGA-BH-A0DH-11	3.64331	Normal	BRCA
TCGA-BH-A18J-01	-0.627004	Tumor	BRCA
TCGA-BH-A28O-01	3.00451	Tumor	BRCA
TCGA-AC-A3TN-01	0.152574	Tumor	BRCA
TCGA-A7-A13E-01	-1.17382	Tumor	BRCA
TCGA-BH-A0W5-01	0.966086	Tumor	BRCA
TCGA-GM-A2DD-01	0.805217	Tumor	BRCA
TCGA-AN-A0XV-01	1.08735	Tumor	BRCA
TCGA-E2-A1IL-01	0.630071	Tumor	BRCA
TCGA-EW-A2FR-01	-0.330235	Tumor	BRCA
TCGA-3C-AAAU-01	-0.63742	Tumor	BRCA
TCGA-AR-A24W-01	2.12141	Tumor	BRCA
TCGA-OL-A5RZ-01	-0.498263	Tumor	BRCA
TCGA-E9-A1RB-01	-0.83332	Tumor	BRCA
TCGA-AN-A0AJ-01	-1.4839	Tumor	BRCA
TCGA-AR-A1AT-01	-0.47159	Tumor	BRCA
TCGA-BH-A1FD-11	2.09994	Normal	BRCA
TCGA-A8-A09Q-01	-1.28835	Tumor	BRCA
TCGA-A8-A083-01	-1.607	Tumor	BRCA
TCGA-AN-A0XL-01	2.82422	Tumor	BRCA
TCGA-E9-A1RC-01	-0.711377	Tumor	BRCA
TCGA-D8-A27I-01	1.77794	Tumor	BRCA
TCGA-A2-A04Y-01	0.073761	Tumor	BRCA
TCGA-PE-A5DC-01	0.330227	Tumor	BRCA
TCGA-OL-A5D8-01	-1.03227	Tumor	BRCA
TCGA-A7-A26E-01	-0.0321881	Tumor	BRCA
TCGA-AN-A0FL-01	-1.46915	Tumor	BRCA
TCGA-A8-A0A1-01	-0.088819	Tumor	BRCA
TCGA-AN-A0FN-01	0.764135	Tumor	BRCA
TCGA-D8-A1J9-01	-0.715771	Tumor	BRCA
TCGA-BH-A1EO-01	0.148263	Tumor	BRCA
TCGA-B6-A0I2-01	-0.553855	Tumor	BRCA
TCGA-E9-A5UP-01	-1.17145	Tumor	BRCA
TCGA-A2-A0T5-01	0.333135	Tumor	BRCA
TCGA-A7-A0DA-01	-1.0605	Tumor	BRCA
TCGA-BH-A1FJ-11	2.70974	Normal	BRCA
TCGA-B6-A0IC-01	-2.09842	Tumor	BRCA
TCGA-BH-A1FH-11	2.78425	Normal	BRCA
TCGA-BH-A5J0-01	0.60794	Tumor	BRCA
TCGA-A2-A0CY-01	-1.55958	Tumor	BRCA
TCGA-E9-A245-01	-0.126004	Tumor	BRCA
TCGA-GM-A3NW-01	0.585664	Tumor	BRCA
TCGA-A1-A0SB-01	1.3577	Tumor	BRCA
TCGA-BH-A0B8-11	2.67723	Normal	BRCA
TCGA-OL-A66N-01	0.766497	Tumor	BRCA
TCGA-A2-A0CQ-01	-0.469212	Tumor	BRCA
TCGA-C8-A1HG-01	-1.199	Tumor	BRCA
TCGA-AC-A2BK-01	-2.25449	Tumor	BRCA
TCGA-A8-A08J-01	-1.70561	Tumor	BRCA
TCGA-A8-A09V-01	0.0864321	Tumor	BRCA
TCGA-A2-A0T3-01	-0.53522	Tumor	BRCA
TCGA-AC-A2FM-11	2.86341	Normal	BRCA
TCGA-C8-A1HK-01	-0.732846	Tumor	BRCA
TCGA-AN-A04A-01	-0.544042	Tumor	BRCA
TCGA-E9-A1RG-01	-0.951168	Tumor	BRCA
TCGA-JL-A3YW-01	-0.452991	Tumor	BRCA
TCGA-E2-A154-01	0.180627	Tumor	BRCA
TCGA-A2-A04U-01	-1.28672	Tumor	BRCA
TCGA-BH-A0EE-01	-1.54684	Tumor	BRCA
TCGA-BH-A0H5-01	1.01311	Tumor	BRCA
TCGA-EW-A1IW-01	1.14004	Tumor	BRCA
TCGA-AO-A0J4-01	-0.495259	Tumor	BRCA
TCGA-A7-A3J1-01	1.13411	Tumor	BRCA
TCGA-E9-A243-01	-0.979769	Tumor	BRCA
TCGA-C8-A134-01	1.57913	Tumor	BRCA
TCGA-BH-A1FC-11	2.81992	Normal	BRCA
TCGA-D8-A1Y1-01	-0.931851	Tumor	BRCA
TCGA-AO-A12A-01	1.05072	Tumor	BRCA
TCGA-E2-A108-01	1.61609	Tumor	BRCA
TCGA-BH-A1F8-11	2.82404	Normal	BRCA
TCGA-BH-A0E1-01	-0.100592	Tumor	BRCA
TCGA-BH-A204-11	2.86201	Normal	BRCA
TCGA-E2-A14U-01	1.68542	Tumor	BRCA
TCGA-BH-A0HL-01	-1.20722	Tumor	BRCA
TCGA-E9-A229-01	0.218302	Tumor	BRCA
TCGA-A8-A08T-01	-1.08009	Tumor	BRCA
TCGA-E9-A1RF-01	-0.875525	Tumor	BRCA
TCGA-A2-A04T-01	-1.30534	Tumor	BRCA
TCGA-E2-A15P-01	1.12925	Tumor	BRCA
TCGA-C8-A3M8-01	-0.435018	Tumor	BRCA
TCGA-LL-A5YO-01	-0.0980624	Tumor	BRCA
TCGA-OL-A66L-01	0.569911	Tumor	BRCA
TCGA-OL-A66K-01	0.697079	Tumor	BRCA
TCGA-E2-A1LG-01	-2.29538	Tumor	BRCA
TCGA-E2-A1LS-01	-1.43126	Tumor	BRCA
TCGA-BH-A0H5-11	2.0313	Normal	BRCA
TCGA-A7-A426-01	2.22462	Tumor	BRCA
TCGA-BH-A0B7-01	0.330738	Tumor	BRCA
TCGA-AC-A2FO-01	1.2763	Tumor	BRCA
TCGA-D8-A27L-01	0.583706	Tumor	BRCA
TCGA-AC-A2FF-01	2.35199	Tumor	BRCA
TCGA-GM-A2D9-01	0.0105769	Tumor	BRCA
TCGA-A2-A0D3-01	-0.791246	Tumor	BRCA
TCGA-A7-A0CH-11	2.68378	Normal	BRCA
TCGA-A2-A0EO-01	1.05081	Tumor	BRCA
TCGA-E9-A1NA-11	2.81745	Normal	BRCA
TCGA-A2-A0T7-01	1.2938	Tumor	BRCA
TCGA-OL-A6VO-01	-1.42639	Tumor	BRCA
TCGA-BH-A0EI-01	0.0182858	Tumor	BRCA
TCGA-A8-A094-01	-1.40119	Tumor	BRCA
TCGA-A8-A092-01	-1.08873	Tumor	BRCA
TCGA-AC-A3W6-01	1.84025	Tumor	BRCA
TCGA-BH-A0BA-01	1.77007	Tumor	BRCA
TCGA-EW-A1OX-01	-1.82412	Tumor	BRCA
TCGA-A2-A0CR-01	1.28825	Tumor	BRCA
TCGA-D8-A1JD-01	-0.422755	Tumor	BRCA
TCGA-C8-A26X-01	-0.110526	Tumor	BRCA
TCGA-E9-A1RC-11	1.89599	Normal	BRCA
TCGA-A1-A0SE-01	1.30604	Tumor	BRCA
TCGA-A7-A4SF-01	-0.595081	Tumor	BRCA
TCGA-OL-A66O-01	-0.593967	Tumor	BRCA
TCGA-C8-A26W-01	0.395141	Tumor	BRCA
TCGA-E2-A9RU-01	-0.955673	Tumor	BRCA
TCGA-AN-A0FW-01	-0.231933	Tumor	BRCA
TCGA-D8-A1JC-01	-0.101473	Tumor	BRCA
TCGA-C8-A12V-01	0.145029	Tumor	BRCA
TCGA-A2-A04P-01	0.812407	Tumor	BRCA
TCGA-BH-A0W3-01	-1.06098	Tumor	BRCA
TCGA-BH-A0B5-01	0.764725	Tumor	BRCA
TCGA-S3-AA10-01	-1.49523	Tumor	BRCA
TCGA-BH-A0B0-01	-0.0863293	Tumor	BRCA
TCGA-E2-A574-01	-1.82127	Tumor	BRCA
TCGA-AN-A0XN-01	-0.692242	Tumor	BRCA
TCGA-AN-A0XW-01	-0.0528153	Tumor	BRCA
TCGA-BH-A0DK-11	2.04223	Normal	BRCA
TCGA-C8-A1HF-01	-1.29659	Tumor	BRCA
TCGA-BH-A0AU-11	1.71149	Normal	BRCA
TCGA-AR-A2LO-01	1.51065	Tumor	BRCA
TCGA-D8-A1XA-01	-0.641613	Tumor	BRCA
TCGA-BH-A0BL-01	0.131603	Tumor	BRCA
TCGA-EW-A1J2-01	0.97351	Tumor	BRCA
TCGA-BH-A0AZ-01	0.620476	Tumor	BRCA
TCGA-E9-A227-01	0.820294	Tumor	BRCA
TCGA-A2-A0D2-01	-0.506198	Tumor	BRCA
TCGA-D8-A1XM-01	0.355669	Tumor	BRCA
TCGA-D8-A1Y3-01	-1.42817	Tumor	BRCA
TCGA-C8-A275-01	-1.03635	Tumor	BRCA
TCGA-E2-A3DX-01	1.5405	Tumor	BRCA
TCGA-C8-A1HM-01	-1.5275	Tumor	BRCA
TCGA-E2-A158-01	-1.44748	Tumor	BRCA
TCGA-AR-A0TP-01	-1.3787	Tumor	BRCA
TCGA-A7-A26F-01	-0.593233	Tumor	BRCA
TCGA-A2-A1FW-01	0.560744	Tumor	BRCA
TCGA-E2-A15A-06	0.777958	Tumor	BRCA
TCGA-BH-A0C7-01	-0.178644	Tumor	BRCA
TCGA-AR-A1AJ-01	0.0250277	Tumor	BRCA
TCGA-E9-A1R5-01	-0.667511	Tumor	BRCA
TCGA-A8-A09A-01	0.535316	Tumor	BRCA
TCGA-GM-A2DC-01	-0.324474	Tumor	BRCA
TCGA-A2-A3KC-01	1.60046	Tumor	BRCA
TCGA-AO-A0J9-01	1.9422	Tumor	BRCA
TCGA-E2-A14Y-01	-1.73951	Tumor	BRCA
TCGA-D8-A4Z1-01	2.67426	Tumor	BRCA
TCGA-3C-AALI-01	-0.887599	Tumor	BRCA
TCGA-E2-A159-01	-1.11302	Tumor	BRCA
TCGA-E2-A155-01	-0.622308	Tumor	BRCA
TCGA-A8-A082-01	-1.41245	Tumor	BRCA
TCGA-E2-A14R-01	-1.85236	Tumor	BRCA
TCGA-D8-A141-01	-0.670876	Tumor	BRCA
TCGA-BH-A204-01	-1.19141	Tumor	BRCA
TCGA-E2-A109-01	-0.486445	Tumor	BRCA
TCGA-C8-A1HJ-01	-1.13621	Tumor	BRCA
TCGA-BH-A0C1-01	0.02355	Tumor	BRCA
TCGA-E9-A1RI-11	1.29299	Normal	BRCA
TCGA-D8-A1Y2-01	0.251873	Tumor	BRCA
TCGA-E2-A1LH-11	2.13343	Normal	BRCA
TCGA-AR-A2LJ-01	0.677174	Tumor	BRCA
TCGA-AC-A2QH-01	-0.351966	Tumor	BRCA
TCGA-A2-A0YK-01	2.49138	Tumor	BRCA
TCGA-E9-A22H-01	-0.838704	Tumor	BRCA
TCGA-E2-A1L8-01	-0.855322	Tumor	BRCA
TCGA-BH-A0B8-01	0.174092	Tumor	BRCA
TCGA-BH-A18G-01	-2.16154	Tumor	BRCA
TCGA-JL-A3YX-01	0.730224	Tumor	BRCA
TCGA-S3-AA17-01	-0.318431	Tumor	BRCA
TCGA-BH-A0B5-11	1.7064	Normal	BRCA
TCGA-E2-A15M-01	0.0295298	Tumor	BRCA
TCGA-E2-A56Z-01	-1.07286	Tumor	BRCA
TCGA-A7-A0CH-01	-0.479029	Tumor	BRCA
TCGA-AR-A0TZ-01	-0.60978	Tumor	BRCA
TCGA-E2-A15I-01	0.583125	Tumor	BRCA
TCGA-BH-A0B4-01	0.453788	Tumor	BRCA
TCGA-E2-A15K-06	-1.39611	Tumor	BRCA
TCGA-BH-A0WA-01	-1.14562	Tumor	BRCA
TCGA-A2-A0ET-01	-1.40586	Tumor	BRCA
TCGA-OL-A5RW-01	-0.945039	Tumor	BRCA
TCGA-AN-A0FD-01	0.0691578	Tumor	BRCA
TCGA-BH-A0H7-01	-0.171244	Tumor	BRCA
TCGA-LL-A5YL-01	0.0517943	Tumor	BRCA
TCGA-A2-A0D0-01	-1.81614	Tumor	BRCA
TCGA-AO-A129-01	-0.359988	Tumor	BRCA
TCGA-BH-A1EW-01	0.977599	Tumor	BRCA
TCGA-AO-A03M-01	0.157574	Tumor	BRCA
TCGA-B6-A0RP-01	-0.768774	Tumor	BRCA
TCGA-E2-A15T-01	-0.912479	Tumor	BRCA
TCGA-A2-A4RW-01	0.40133	Tumor	BRCA
TCGA-AC-A2FF-11	2.01219	Normal	BRCA
TCGA-BH-A0B7-11	1.97824	Normal	BRCA
TCGA-A8-A08O-01	0.42242	Tumor	BRCA
TCGA-BH-A18I-01	0.404215	Tumor	BRCA
TCGA-BH-A0BM-01	1.52237	Tumor	BRCA
TCGA-E2-A14N-01	-1.6282	Tumor	BRCA
TCGA-5L-AAT0-01	0.815638	Tumor	BRCA
TCGA-E9-A1NG-11	2.63318	Normal	BRCA
TCGA-BH-A6R9-01	-0.316596	Tumor	BRCA
TCGA-EW-A1PG-01	1.36676	Tumor	BRCA
TCGA-AN-A03Y-01	-0.78582	Tumor	BRCA
TCGA-BH-A0DL-11	3.13849	Normal	BRCA
TCGA-B6-A0RT-01	0.641911	Tumor	BRCA
TCGA-A2-A25D-01	0.112093	Tumor	BRCA
TCGA-A7-A56D-01	-0.804092	Tumor	BRCA
TCGA-D8-A73W-01	-0.390804	Tumor	BRCA
TCGA-AO-A0J5-01	0.701978	Tumor	BRCA
TCGA-E9-A1R7-11	3.37101	Normal	BRCA
TCGA-A2-A1G6-01	2.56964	Tumor	BRCA
TCGA-AC-A3OD-01	0.591477	Tumor	BRCA
TCGA-BH-A0H9-11	1.87703	Normal	BRCA
TCGA-A7-A0CJ-01	-0.912637	Tumor	BRCA
TCGA-A8-A07U-01	0.096177	Tumor	BRCA
TCGA-D8-A1XS-01	-0.628229	Tumor	BRCA
TCGA-B6-A0I8-01	-0.00404003	Tumor	BRCA
TCGA-LL-A5YM-01	-0.477879	Tumor	BRCA
TCGA-E2-A15E-01	1.50118	Tumor	BRCA
TCGA-D8-A27G-01	-0.0201768	Tumor	BRCA
TCGA-BH-A1EX-01	-0.391748	Tumor	BRCA
TCGA-A8-A076-01	-1.44875	Tumor	BRCA
TCGA-EW-A1OV-01	-0.425668	Tumor	BRCA
TCGA-B6-A0X7-01	0.918286	Tumor	BRCA
TCGA-B6-A0WT-01	-0.783494	Tumor	BRCA
TCGA-A2-A4S3-01	-0.697044	Tumor	BRCA
TCGA-BH-A0BZ-01	-0.404148	Tumor	BRCA
TCGA-OL-A5RU-01	1.36688	Tumor	BRCA
TCGA-D8-A73U-01	-0.253713	Tumor	BRCA
TCGA-A2-A0YT-01	-0.0999652	Tumor	BRCA
TCGA-A1-A0SK-01	-2.01015	Tumor	BRCA
TCGA-E9-A295-01	1.63818	Tumor	BRCA
TCGA-AR-A1AR-01	-1.55196	Tumor	BRCA
TCGA-D8-A1XY-01	0.080858	Tumor	BRCA
TCGA-LL-A8F5-01	-1.84597	Tumor	BRCA
TCGA-E9-A1R6-01	-0.0165398	Tumor	BRCA
TCGA-BH-A1FL-01	0.670905	Tumor	BRCA
TCGA-BH-A18S-11	1.9484	Normal	BRCA
TCGA-E9-A1RE-01	-0.908747	Tumor	BRCA
TCGA-BH-A0BC-11	3.32048	Normal	BRCA
TCGA-D8-A1JN-01	-1.40726	Tumor	BRCA
TCGA-D8-A145-01	1.99879	Tumor	BRCA
TCGA-B6-A0IK-01	-0.158109	Tumor	BRCA
TCGA-C8-A1HE-01	-0.0379163	Tumor	BRCA
TCGA-A8-A0AB-01	-0.857986	Tumor	BRCA
TCGA-EW-A1J3-01	-0.402758	Tumor	BRCA
TCGA-GI-A2C8-01	0.283894	Tumor	BRCA
TCGA-A2-A0YJ-01	-1.91088	Tumor	BRCA
TCGA-A8-A0A7-01	-0.145922	Tumor	BRCA
TCGA-A8-A08L-01	-1.12574	Tumor	BRCA
TCGA-BH-A0H6-01	-0.437743	Tumor	BRCA
TCGA-D8-A1XL-01	-1.06589	Tumor	BRCA
TCGA-E2-A10B-01	-0.675044	Tumor	BRCA
TCGA-E9-A228-01	-1.06296	Tumor	BRCA
TCGA-A2-A3KD-01	0.790097	Tumor	BRCA
TCGA-AQ-A7U7-01	1.11987	Tumor	BRCA
TCGA-AO-A1KS-01	-0.181492	Tumor	BRCA
TCGA-BH-A0EB-01	0.0295336	Tumor	BRCA
TCGA-E2-A1LB-11	1.65681	Normal	BRCA
TCGA-C8-A12W-01	-0.757724	Tumor	BRCA
TCGA-AR-A24L-01	-0.584895	Tumor	BRCA
TCGA-EW-A1PB-01	-1.71662	Tumor	BRCA
TCGA-D8-A1JJ-01	-0.678058	Tumor	BRCA
TCGA-C8-A12Z-01	-1.69777	Tumor	BRCA
TCGA-A8-A09X-01	-0.879108	Tumor	BRCA
TCGA-AC-A62Y-01	-0.890249	Tumor	BRCA
TCGA-AC-A3YJ-01	-1.16469	Tumor	BRCA
TCGA-E9-A22G-01	-1.83403	Tumor	BRCA
TCGA-GM-A5PX-01	2.03766	Tumor	BRCA
TCGA-A2-A4RX-01	0.10015	Tumor	BRCA
TCGA-BH-A0HK-11	3.77215	Normal	BRCA
TCGA-B6-A0WW-01	-0.806045	Tumor	BRCA
TCGA-A2-A0SV-01	-1.11733	Tumor	BRCA
TCGA-AR-A24U-01	-0.593698	Tumor	BRCA
TCGA-B6-A0X0-01	-0.395712	Tumor	BRCA
TCGA-BH-A0EA-01	2.13288	Tumor	BRCA
TCGA-LL-A440-01	2.13702	Tumor	BRCA
TCGA-A1-A0SQ-01	0.0584235	Tumor	BRCA
TCGA-A8-A09N-01	-0.59376	Tumor	BRCA
TCGA-AC-A3QQ-01	1.15192	Tumor	BRCA
TCGA-E2-A1BC-11	1.45932	Normal	BRCA
TCGA-BH-A18V-06	-1.05484	Tumor	BRCA
TCGA-BH-A18H-01	-0.224113	Tumor	BRCA
TCGA-E2-A1LH-01	0.41885	Tumor	BRCA
TCGA-C8-A27A-01	-0.660661	Tumor	BRCA
TCGA-E9-A1R4-01	-0.0970784	Tumor	BRCA
TCGA-A2-A3XU-01	-2.44255	Tumor	BRCA
TCGA-HN-A2NL-01	-1.26512	Tumor	BRCA
TCGA-BH-A0BO-01	2.21021	Tumor	BRCA
TCGA-D8-A1Y0-01	1.47269	Tumor	BRCA
TCGA-B6-A40B-01	-0.158261	Tumor	BRCA
TCGA-PL-A8LX-01	-1.22335	Tumor	BRCA
TCGA-B6-A1KF-01	-2.91638	Tumor	BRCA
TCGA-AO-A0J7-01	-1.25465	Tumor	BRCA
TCGA-EW-A2FV-01	0.535718	Tumor	BRCA
TCGA-AR-A252-01	0.593508	Tumor	BRCA
TCGA-AN-A0XR-01	-0.99946	Tumor	BRCA
TCGA-A2-A0YC-01	-0.339519	Tumor	BRCA
TCGA-A8-A07P-01	-1.31255	Tumor	BRCA
TCGA-BH-A1FR-11	2.59004	Normal	BRCA
TCGA-E9-A3X8-01	0.905148	Tumor	BRCA
TCGA-AC-A2B8-01	0.174494	Tumor	BRCA
TCGA-AO-A0JL-01	-1.2542	Tumor	BRCA
TCGA-BH-A1FB-11	2.88551	Normal	BRCA
TCGA-D8-A27W-01	-0.298552	Tumor	BRCA
TCGA-B6-A0RO-01	-0.455146	Tumor	BRCA
TCGA-BH-A0DE-01	0.479716	Tumor	BRCA
TCGA-D8-A147-01	-0.398888	Tumor	BRCA
TCGA-BH-A202-01	-0.69609	Tumor	BRCA
TCGA-BH-A18R-01	0.188544	Tumor	BRCA
TCGA-BH-A0HA-11	1.89478	Normal	BRCA
TCGA-B6-A0RV-01	0.861009	Tumor	BRCA
TCGA-D8-A27P-01	0.900176	Tumor	BRCA
TCGA-BH-A0W7-01	0.337461	Tumor	BRCA
TCGA-BH-A0E1-11	2.10341	Normal	BRCA
TCGA-AC-A7VB-01	-1.14732	Tumor	BRCA
TCGA-AN-A046-01	0.143452	Tumor	BRCA
TCGA-A2-A0SX-01	0.0241845	Tumor	BRCA
TCGA-A8-A06N-01	-1.75681	Tumor	BRCA
TCGA-BH-A8G0-01	1.2803	Tumor	BRCA
TCGA-BH-A0HP-01	1.51045	Tumor	BRCA
TCGA-BH-A18U-01	-0.847035	Tumor	BRCA
TCGA-AN-A0AS-01	-1.87791	Tumor	BRCA
TCGA-AO-A0JC-01	0.996248	Tumor	BRCA
TCGA-BH-A1F2-01	0.37782	Tumor	BRCA
TCGA-BH-A18M-01	1.015	Tumor	BRCA
TCGA-C8-A12L-01	-1.38531	Tumor	BRCA
TCGA-E9-A1R7-01	-0.063936	Tumor	BRCA
TCGA-BH-A1FH-01	1.88096	Tumor	BRCA
TCGA-AR-A24V-01	0.030225	Tumor	BRCA
TCGA-AC-A6IX-01	0.583359	Tumor	BRCA
TCGA-D8-A1JH-01	0.556411	Tumor	BRCA
TCGA-BH-A1FE-01	0.801163	Tumor	BRCA
TCGA-A2-A25C-01	-0.408538	Tumor	BRCA
TCGA-B6-A0IQ-01	-0.79811	Tumor	BRCA
TCGA-AO-A0JI-01	-0.108478	Tumor	BRCA
TCGA-AC-A2FB-11	3.73621	Normal	BRCA
TCGA-B6-A0IA-01	-1.84406	Tumor	BRCA
TCGA-E2-A1L7-01	-0.513053	Tumor	BRCA
TCGA-BH-A18F-01	0.615704	Tumor	BRCA
TCGA-C8-A1HI-01	1.30825	Tumor	BRCA
TCGA-A2-A0YD-01	0.738791	Tumor	BRCA
TCGA-A8-A06U-01	-0.946615	Tumor	BRCA
TCGA-BH-A18S-01	-1.41016	Tumor	BRCA
TCGA-A8-A08S-01	-1.04121	Tumor	BRCA
TCGA-A8-A08C-01	-1.51202	Tumor	BRCA
TCGA-C8-A1HO-01	-0.14286	Tumor	BRCA
TCGA-AO-A0JG-01	1.0334	Tumor	BRCA
TCGA-E9-A1NF-01	-0.609489	Tumor	BRCA
TCGA-AO-A0J6-01	-2.03839	Tumor	BRCA
TCGA-LL-A5YP-01	1.13615	Tumor	BRCA
TCGA-BH-A0DI-01	1.41163	Tumor	BRCA
TCGA-BH-A1FJ-01	-1.32787	Tumor	BRCA
TCGA-UU-A93S-01	-1.44257	Tumor	BRCA
TCGA-A2-A0YE-01	-0.783891	Tumor	BRCA
TCGA-BH-A209-01	-0.792334	Tumor	BRCA
TCGA-OL-A5RX-01	1.77194	Tumor	BRCA
TCGA-E2-A15D-01	-0.586721	Tumor	BRCA
TCGA-D8-A27H-01	-0.771782	Tumor	BRCA
TCGA-BH-A1F6-01	-0.784658	Tumor	BRCA
TCGA-A1-A0SD-01	1.36797	Tumor	BRCA
TCGA-D8-A1XC-01	-1.84558	Tumor	BRCA
TCGA-A2-A04R-01	-0.43198	Tumor	BRCA
TCGA-LD-A66U-01	1.1288	Tumor	BRCA
TCGA-E2-A15O-01	-0.711272	Tumor	BRCA
TCGA-AR-A24T-01	0.653776	Tumor	BRCA
TCGA-BH-A0HO-01	-0.840485	Tumor	BRCA
TCGA-A7-A6VW-01	-1.42166	Tumor	BRCA
TCGA-E2-A153-11	2.26267	Normal	BRCA
TCGA-BH-A0HY-01	-0.640632	Tumor	BRCA
TCGA-3C-AALJ-01	-0.963834	Tumor	BRCA
TCGA-BH-AB28-01	0.878406	Tumor	BRCA
TCGA-A7-A0CG-01	1.70282	Tumor	BRCA
TCGA-A8-A08H-01	0.677409	Tumor	BRCA
TCGA-B6-A0WV-01	-0.59088	Tumor	BRCA
TCGA-D8-A1XF-01	-1.27702	Tumor	BRCA
TCGA-BH-A0BQ-01	0.588205	Tumor	BRCA
TCGA-E9-A1RF-11	1.51646	Normal	BRCA
TCGA-EW-A1PC-01	-0.729768	Tumor	BRCA
TCGA-A8-A08I-01	-1.00925	Tumor	BRCA
TCGA-B6-A0X4-01	-1.32148	Tumor	BRCA
TCGA-E9-A2JS-01	-0.784334	Tumor	BRCA
TCGA-A8-A096-01	-1.02379	Tumor	BRCA
TCGA-BH-A1F6-11	3.13621	Normal	BRCA
TCGA-B6-A0WY-01	1.45855	Tumor	BRCA
TCGA-BH-A18V-11	2.33683	Normal	BRCA
TCGA-A8-A09E-01	-0.935653	Tumor	BRCA
TCGA-BH-A1ES-06	0.096061	Tumor	BRCA
TCGA-EW-A1OW-01	-0.33529	Tumor	BRCA
TCGA-D8-A1XD-01	0.141896	Tumor	BRCA
TCGA-E9-A54X-01	-2.16204	Tumor	BRCA
TCGA-B6-A0RG-01	-0.254621	Tumor	BRCA
TCGA-A8-A097-01	0.0627998	Tumor	BRCA
TCGA-A2-A0CX-01	-0.478801	Tumor	BRCA
TCGA-E9-A5FK-01	1.11306	Tumor	BRCA
TCGA-BH-A1FG-11	2.52778	Normal	BRCA
TCGA-C8-A8HQ-01	0.0667358	Tumor	BRCA
TCGA-BH-A0BP-01	1.3141	Tumor	BRCA
TCGA-B6-A0RL-01	-1.8637	Tumor	BRCA
TCGA-A8-A08F-01	-0.423798	Tumor	BRCA
TCGA-A2-A0CK-01	1.42331	Tumor	BRCA
TCGA-E9-A1N4-01	-0.516012	Tumor	BRCA
TCGA-D8-A1XZ-01	-0.316535	Tumor	BRCA
TCGA-AR-A1AS-01	-1.11902	Tumor	BRCA
TCGA-BH-A18N-11	3.02221	Normal	BRCA
TCGA-EW-A424-01	1.7721	Tumor	BRCA
TCGA-A7-A3RF-01	-1.41732	Tumor	BRCA
TCGA-AR-A24H-01	-2.0916	Tumor	BRCA
TCGA-A8-A06T-01	-0.922853	Tumor	BRCA
TCGA-C8-A1HL-01	-0.949466	Tumor	BRCA
TCGA-D8-A1X8-01	1.22627	Tumor	BRCA
TCGA-AO-A1KT-01	-0.427652	Tumor	BRCA
TCGA-E2-A15K-11	3.27221	Normal	BRCA
TCGA-B6-A0RQ-01	1.36209	Tumor	BRCA
TCGA-AR-A1AQ-01	-1.01506	Tumor	BRCA
TCGA-OL-A5D6-01	0.229401	Tumor	BRCA
TCGA-A8-A091-01	-0.171132	Tumor	BRCA
TCGA-A7-A4SE-01	0.30573	Tumor	BRCA
TCGA-AC-A2FE-01	0.658031	Tumor	BRCA
TCGA-BH-A1F2-11	2.50854	Normal	BRCA
TCGA-E9-A1ND-11	3.30106	Normal	BRCA
TCGA-C8-A26Z-01	-0.596507	Tumor	BRCA
TCGA-C8-A12Y-01	0.539731	Tumor	BRCA
TCGA-A7-A13F-01	-0.575485	Tumor	BRCA
TCGA-BH-A28Q-01	0.0144019	Tumor	BRCA
TCGA-GM-A5PV-01	0.949901	Tumor	BRCA
TCGA-A7-A4SC-01	1.40175	Tumor	BRCA
TCGA-A8-A09G-01	-0.656092	Tumor	BRCA
TCGA-A7-A13E-11	2.50829	Normal	BRCA
TCGA-E2-A15H-01	-0.262844	Tumor	BRCA
TCGA-B6-A0IH-01	1.43791	Tumor	BRCA
TCGA-A2-A1G4-01	-1.20815	Tumor	BRCA
TCGA-A8-A093-01	-0.377528	Tumor	BRCA
TCGA-C8-A12O-01	-0.0966374	Tumor	BRCA
TCGA-AO-A1KQ-01	-0.879076	Tumor	BRCA
TCGA-AR-A256-01	-2.48778	Tumor	BRCA
TCGA-OL-A66I-01	-0.693644	Tumor	BRCA
TCGA-C8-A3M7-01	2.77522	Tumor	BRCA
TCGA-A2-A04W-01	0.111854	Tumor	BRCA
TCGA-OL-A97C-01	0.317183	Tumor	BRCA
TCGA-AR-A1AM-01	1.23559	Tumor	BRCA
TCGA-AR-A2LR-01	0.329929	Tumor	BRCA
TCGA-EW-A1OZ-01	-0.884622	Tumor	BRCA
TCGA-A1-A0SF-01	1.57902	Tumor	BRCA
TCGA-A1-A0SJ-01	0.977468	Tumor	BRCA
TCGA-A7-A13G-11	1.53899	Normal	BRCA
TCGA-D8-A1JU-01	1.06322	Tumor	BRCA
TCGA-A8-A07F-01	-0.345654	Tumor	BRCA
TCGA-A7-A6VY-01	-0.925062	Tumor	BRCA
TCGA-BH-A1FU-11	2.58988	Normal	BRCA
TCGA-BH-A0BZ-11	2.87991	Normal	BRCA
TCGA-A2-A0CU-01	2.09148	Tumor	BRCA
TCGA-BH-A18L-11	2.71113	Normal	BRCA
TCGA-E9-A1NE-01	0.9066	Tumor	BRCA
TCGA-A7-A0D9-01	-0.733957	Tumor	BRCA
TCGA-C8-A12K-01	-1.57314	Tumor	BRCA
TCGA-A8-A07O-01	-1.86922	Tumor	BRCA
TCGA-C8-A12U-01	-1.44754	Tumor	BRCA
TCGA-C8-A8HP-01	1.54601	Tumor	BRCA
TCGA-A2-A3XV-01	-1.0613	Tumor	BRCA
TCGA-BH-A0AW-01	-0.0479619	Tumor	BRCA
TCGA-AN-A0FF-01	-0.0659329	Tumor	BRCA
TCGA-AR-A24M-01	0.427036	Tumor	BRCA
TCGA-BH-A0DP-11	2.77773	Normal	BRCA
TCGA-E2-A2P6-01	-0.368017	Tumor	BRCA
TCGA-C8-A130-01	0.416827	Tumor	BRCA
TCGA-C8-A274-01	-1.45288	Tumor	BRCA
TCGA-E9-A1RD-11	2.66654	Normal	BRCA
TCGA-D8-A73X-01	0.346913	Tumor	BRCA
TCGA-AO-A0JA-01	0.314211	Tumor	BRCA
TCGA-LL-A5YN-01	-0.0356943	Tumor	BRCA
TCGA-D8-A1XB-01	0.878241	Tumor	BRCA
TCGA-LL-A6FP-01	-1.44147	Tumor	BRCA
TCGA-A7-A6VX-01	-0.63114	Tumor	BRCA
TCGA-AC-A6IW-01	-1.21848	Tumor	BRCA
TCGA-BH-A0C3-01	1.47008	Tumor	BRCA
TCGA-E9-A1NF-11	3.492	Normal	BRCA
TCGA-E2-A1L9-01	-0.879668	Tumor	BRCA
TCGA-BH-A1EV-01	-0.234101	Tumor	BRCA
TCGA-A2-A3XX-01	-0.529982	Tumor	BRCA
TCGA-E9-A1NA-01	-1.0186	Tumor	BRCA
TCGA-EW-A1OY-01	-0.237695	Tumor	BRCA
TCGA-BH-A0AU-01	-0.20181	Tumor	BRCA
TCGA-B6-A0WS-01	-0.0744911	Tumor	BRCA
TCGA-B6-A0I5-01	0.0609176	Tumor	BRCA
TCGA-E2-A14P-01	0.245891	Tumor	BRCA
TCGA-GM-A2DF-01	-0.434767	Tumor	BRCA
TCGA-AQ-A04H-01	-0.5778	Tumor	BRCA
TCGA-AC-A6NO-01	-0.166392	Tumor	BRCA
TCGA-BH-A0E9-01	2.45952	Tumor	BRCA
TCGA-E9-A1N4-11	1.89824	Normal	BRCA
TCGA-BH-A0B1-01	0.805299	Tumor	BRCA
TCGA-AR-A0TW-01	-1.45726	Tumor	BRCA
TCGA-AN-A0FX-01	0.599115	Tumor	BRCA
TCGA-BH-A0BD-01	-0.5413	Tumor	BRCA
TCGA-D8-A1JA-01	-1.11778	Tumor	BRCA
TCGA-S3-AA11-01	-0.0580386	Tumor	BRCA
TCGA-AO-A03T-01	-0.0140304	Tumor	BRCA
TCGA-AC-A3YI-01	1.90512	Tumor	BRCA
TCGA-BH-A0B2-01	0.321326	Tumor	BRCA
TCGA-LL-A7T0-01	-0.603436	Tumor	BRCA
TCGA-BH-A0DH-01	0.03004	Tumor	BRCA
TCGA-AC-A8OQ-01	0.346076	Tumor	BRCA
TCGA-C8-A12N-01	-0.55581	Tumor	BRCA
TCGA-AO-A03U-01	-0.853311	Tumor	BRCA
TCGA-C8-A12T-01	-1.26852	Tumor	BRCA
TCGA-AO-A0J2-01	-1.34894	Tumor	BRCA
TCGA-D8-A27R-01	-0.360301	Tumor	BRCA
TCGA-A2-A0EU-01	-0.48784	Tumor	BRCA
TCGA-AO-A12D-01	-0.336234	Tumor	BRCA
TCGA-D8-A1XT-01	-0.75868	Tumor	BRCA
TCGA-A2-A0CW-01	-0.97136	Tumor	BRCA
TCGA-E2-A10F-01	1.31799	Tumor	BRCA
TCGA-BH-A0E7-01	-0.652633	Tumor	BRCA
TCGA-D8-A1XG-01	0.29741	Tumor	BRCA
TCGA-BH-A0AY-11	3.1226	Normal	BRCA
TCGA-E9-A1N8-01	-0.613332	Tumor	BRCA
TCGA-E2-A2P5-01	-0.14963	Tumor	BRCA
TCGA-BH-A18P-11	1.95808	Normal	BRCA
TCGA-C8-A278-01	-0.727424	Tumor	BRCA
TCGA-A8-A08R-01	-1.08453	Tumor	BRCA
TCGA-E2-A15A-01	-0.749628	Tumor	BRCA
TCGA-BH-A1FE-11	2.02827	Normal	BRCA
TCGA-BH-A1EO-11	2.20831	Normal	BRCA
TCGA-D8-A1JT-01	-1.68383	Tumor	BRCA
TCGA-D8-A142-01	0.400993	Tumor	BRCA
TCGA-A2-A3Y0-01	-1.54766	Tumor	BRCA
TCGA-AQ-A0Y5-01	-0.511979	Tumor	BRCA
TCGA-A8-A07W-01	-1.45712	Tumor	BRCA
TCGA-A1-A0SM-01	-0.943463	Tumor	BRCA
TCGA-AC-A3EH-01	0.0930204	Tumor	BRCA
TCGA-MS-A51U-01	1.314	Tumor	BRCA
TCGA-AR-A24K-01	-1.31007	Tumor	BRCA
TCGA-AC-A2BM-01	-0.820352	Tumor	BRCA
TCGA-A2-A3XY-01	0.184726	Tumor	BRCA
TCGA-E2-A14W-01	-1.40578	Tumor	BRCA
TCGA-BH-A1F8-01	-0.968535	Tumor	BRCA
TCGA-E9-A1RA-01	-0.695215	Tumor	BRCA
TCGA-A8-A0A6-01	1.0049	Tumor	BRCA
TCGA-AC-A7VC-01	-2.21079	Tumor	BRCA
TCGA-C8-A27B-01	-1.51426	Tumor	BRCA
TCGA-S3-AA15-01	0.829148	Tumor	BRCA
TCGA-BH-A1ES-01	-0.736406	Tumor	BRCA
TCGA-E2-A1L6-01	0.924077	Tumor	BRCA
TCGA-BH-A0DT-11	1.8204	Normal	BRCA
TCGA-E9-A1R0-01	0.54798	Tumor	BRCA
TCGA-BH-A0B6-01	-0.145527	Tumor	BRCA
TCGA-B6-A0RN-01	-0.47853	Tumor	BRCA
TCGA-A8-A09W-01	-0.685615	Tumor	BRCA
TCGA-EW-A1P3-01	0.924877	Tumor	BRCA
TCGA-A7-A13F-11	2.76267	Normal	BRCA
TCGA-A2-A0T6-01	0.0219998	Tumor	BRCA
TCGA-A7-A5ZW-01	1.06338	Tumor	BRCA
TCGA-BH-A203-01	-0.591715	Tumor	BRCA
TCGA-DS-A7WI-01	-1.59013	Tumor	CESC
TCGA-EX-A449-01	-1.87411	Tumor	CESC
TCGA-VS-A958-01	-1.85653	Tumor	CESC
TCGA-MY-A5BE-01	-0.800576	Tumor	CESC
TCGA-C5-A905-01	-1.24585	Tumor	CESC
TCGA-Q1-A73Q-01	-0.519092	Tumor	CESC
TCGA-BI-A0VR-01	-0.264242	Tumor	CESC
TCGA-EK-A2PK-01	-1.29807	Tumor	CESC
TCGA-FU-A3WB-01	-0.88153	Tumor	CESC
TCGA-MA-AA41-01	-1.50641	Tumor	CESC
TCGA-IR-A3LK-01	-1.92359	Tumor	CESC
TCGA-VS-A952-01	-1.48892	Tumor	CESC
TCGA-C5-A8YT-01	0.311166	Tumor	CESC
TCGA-EA-A5ZD-01	-0.423651	Tumor	CESC
TCGA-C5-A1MI-01	-0.409264	Tumor	CESC
TCGA-EK-A2RO-01	-0.838552	Tumor	CESC
TCGA-FU-A3YQ-01	-0.406534	Tumor	CESC
TCGA-C5-A7CL-01	-0.7321	Tumor	CESC
TCGA-VS-A9UB-01	-2.0604	Tumor	CESC
TCGA-C5-A1BM-01	-0.913152	Tumor	CESC
TCGA-C5-A2LY-01	-1.60204	Tumor	CESC
TCGA-EA-A50E-01	-0.732798	Tumor	CESC
TCGA-ZJ-AAXU-01	-1.1093	Tumor	CESC
TCGA-HM-A6W2-01	-0.548182	Tumor	CESC
TCGA-C5-A1MQ-01	-0.297456	Tumor	CESC
TCGA-C5-A1BE-01	-0.405656	Tumor	CESC
TCGA-C5-A1MN-01	-1.84517	Tumor	CESC
TCGA-VS-A9U7-01	-0.94671	Tumor	CESC
TCGA-ZJ-AB0I-01	-1.40823	Tumor	CESC
TCGA-LP-A4AX-01	-0.141934	Tumor	CESC
TCGA-JW-A5VH-01	-0.281629	Tumor	CESC
TCGA-C5-A902-01	-1.85883	Tumor	CESC
TCGA-FU-A23L-01	-0.138885	Tumor	CESC
TCGA-FU-A3NI-01	0.235852	Tumor	CESC
TCGA-VS-A9UT-01	0.530018	Tumor	CESC
TCGA-C5-A8YR-01	-1.13713	Tumor	CESC
TCGA-VS-A94X-01	-1.56306	Tumor	CESC
TCGA-VS-A8EK-01	-1.14911	Tumor	CESC
TCGA-FU-A3HZ-01	-1.24646	Tumor	CESC
TCGA-ZJ-AAXT-01	-1.66876	Tumor	CESC
TCGA-C5-A2LT-01	-1.04448	Tumor	CESC
TCGA-WL-A834-01	-0.503973	Tumor	CESC
TCGA-FU-A40J-01	-0.418015	Tumor	CESC
TCGA-MU-A5YI-01	2.99456	Tumor	CESC
TCGA-MA-AA3W-01	-0.00144798	Tumor	CESC
TCGA-EK-A2PG-01	-2.18694	Tumor	CESC
TCGA-UC-A7PG-06	-0.821479	Tumor	CESC
TCGA-EA-A5ZE-01	0.639306	Tumor	CESC
TCGA-4J-AA1J-01	1.94194	Tumor	CESC
TCGA-C5-A7CH-01	-0.80978	Tumor	CESC
TCGA-C5-A8XH-01	-1.37331	Tumor	CESC
TCGA-JW-A69B-01	-0.571295	Tumor	CESC
TCGA-ZX-AA5X-01	2.15117	Tumor	CESC
TCGA-VS-A9V0-01	-1.51898	Tumor	CESC
TCGA-EA-A97N-01	0.514384	Tumor	CESC
TCGA-Q1-A73S-01	-1.29682	Tumor	CESC
TCGA-ZJ-AAXA-01	0.237107	Tumor	CESC
TCGA-DS-A0VL-01	-0.254875	Tumor	CESC
TCGA-C5-A1BN-01	-2.32704	Tumor	CESC
TCGA-EK-A2IR-01	0.808954	Tumor	CESC
TCGA-C5-A2M1-01	-1.9648	Tumor	CESC
TCGA-C5-A7CJ-01	1.27441	Tumor	CESC
TCGA-EA-A1QT-01	-1.22649	Tumor	CESC
TCGA-VS-A957-01	-2.14748	Tumor	CESC
TCGA-JW-A5VK-01	-1.25116	Tumor	CESC
TCGA-EK-A2R7-01	-0.660221	Tumor	CESC
TCGA-EA-A4BA-01	-0.447138	Tumor	CESC
TCGA-EA-A411-01	0.978668	Tumor	CESC
TCGA-HM-A6W2-06	-1.7926	Tumor	CESC
TCGA-C5-A7UE-01	-1.70305	Tumor	CESC
TCGA-JW-A5VI-01	0.23659	Tumor	CESC
TCGA-VS-A9UD-01	-2.06775	Tumor	CESC
TCGA-DS-A0VN-01	-1.05743	Tumor	CESC
TCGA-HM-A3JK-01	2.18548	Tumor	CESC
TCGA-LP-A5U3-01	-1.81063	Tumor	CESC
TCGA-DG-A2KH-01	-2.73182	Tumor	CESC
TCGA-C5-A2LS-01	-1.54529	Tumor	CESC
TCGA-IR-A3LH-01	0.44438	Tumor	CESC
TCGA-Q1-A5R3-01	-1.20027	Tumor	CESC
TCGA-MA-AA3X-01	-1.06442	Tumor	CESC
TCGA-VS-A954-01	-0.538923	Tumor	CESC
TCGA-EA-A3HS-01	-0.242354	Tumor	CESC
TCGA-EA-A3HR-01	0.639319	Tumor	CESC
TCGA-ZJ-AB0H-01	-0.599525	Tumor	CESC
TCGA-JX-A3Q0-01	-0.999897	Tumor	CESC
TCGA-DS-A3LQ-01	1.23682	Tumor	CESC
TCGA-EK-A2R8-01	-1.16479	Tumor	CESC
TCGA-FU-A3TX-01	-1.28359	Tumor	CESC
TCGA-EA-A556-01	-0.601531	Tumor	CESC
TCGA-VS-A9UO-01	-1.81056	Tumor	CESC
TCGA-EX-A3L1-01	-1.31183	Tumor	CESC
TCGA-C5-A7CM-01	-1.17446	Tumor	CESC
TCGA-ZJ-AAXF-01	0.290128	Tumor	CESC
TCGA-2W-A8YY-01	-0.0820319	Tumor	CESC
TCGA-VS-A9UR-01	-1.4867	Tumor	CESC
TCGA-C5-A7X3-01	-0.666321	Tumor	CESC
TCGA-HM-A4S6-01	-0.485196	Tumor	CESC
TCGA-FU-A770-01	-0.986801	Tumor	CESC
TCGA-VS-A9UC-01	-1.04638	Tumor	CESC
TCGA-DS-A1OC-01	-1.20597	Tumor	CESC
TCGA-EX-A69M-01	-1.59996	Tumor	CESC
TCGA-C5-A1MK-01	-0.424875	Tumor	CESC
TCGA-JW-A5VJ-01	-1.06771	Tumor	CESC
TCGA-EX-A1H6-01	0.293875	Tumor	CESC
TCGA-EA-A3Y4-01	-1.09268	Tumor	CESC
TCGA-JW-A5VL-01	-1.40338	Tumor	CESC
TCGA-EA-A1QS-01	2.15191	Tumor	CESC
TCGA-EK-A2PM-01	-0.697782	Tumor	CESC
TCGA-JX-A3PZ-01	-1.18101	Tumor	CESC
TCGA-DG-A2KK-01	-0.927416	Tumor	CESC
TCGA-VS-A8QM-01	1.57598	Tumor	CESC
TCGA-C5-A7CO-01	-0.890757	Tumor	CESC
TCGA-VS-A9UH-01	-0.814996	Tumor	CESC
TCGA-EA-A439-01	0.608179	Tumor	CESC
TCGA-EK-A3GJ-01	-1.90936	Tumor	CESC
TCGA-EA-A3HQ-01	0.456426	Tumor	CESC
TCGA-EA-A6QX-01	-0.591628	Tumor	CESC
TCGA-C5-A7UI-01	-1.50399	Tumor	CESC
TCGA-ZJ-AAXD-01	1.33195	Tumor	CESC
TCGA-LP-A4AV-01	-0.23832	Tumor	CESC
TCGA-VS-A950-01	-1.15151	Tumor	CESC
TCGA-C5-A3HD-01	-2.20413	Tumor	CESC
TCGA-DS-A5RQ-01	-1.02012	Tumor	CESC
TCGA-VS-A9UP-01	-0.0738859	Tumor	CESC
TCGA-C5-A7CG-01	-0.522939	Tumor	CESC
TCGA-MY-A5BD-01	-1.28954	Tumor	CESC
TCGA-C5-A1M6-01	0.0226473	Tumor	CESC
TCGA-VS-A8QF-01	-0.592318	Tumor	CESC
TCGA-EK-A2RE-01	-1.48875	Tumor	CESC
TCGA-UC-A7PG-01	-0.741482	Tumor	CESC
TCGA-VS-AA62-01	-1.15376	Tumor	CESC
TCGA-C5-A2M2-01	-1.55866	Tumor	CESC
TCGA-MA-AA3Y-01	-1.40837	Tumor	CESC
TCGA-MY-A913-01	-1.78274	Tumor	CESC
TCGA-C5-A7CK-01	0.742604	Tumor	CESC
TCGA-UC-A7PI-01	-1.54329	Tumor	CESC
TCGA-C5-A7X5-01	-1.74478	Tumor	CESC
TCGA-DG-A2KJ-01	-1.51282	Tumor	CESC
TCGA-VS-A9V3-01	-0.833214	Tumor	CESC
TCGA-DS-A7WF-01	1.11318	Tumor	CESC
TCGA-C5-A8XK-01	-1.78074	Tumor	CESC
TCGA-EA-A5FO-01	-2.18106	Tumor	CESC
TCGA-VS-A9UZ-01	0.308653	Tumor	CESC
TCGA-EK-A2IP-01	-1.20522	Tumor	CESC
TCGA-VS-A94W-01	-1.18576	Tumor	CESC
TCGA-DS-A1OB-01	-1.35143	Tumor	CESC
TCGA-EA-A410-01	-0.0244219	Tumor	CESC
TCGA-EX-A8YF-01	-1.21113	Tumor	CESC
TCGA-EK-A2H0-01	-2.06723	Tumor	CESC
TCGA-VS-A9UV-01	-1.59191	Tumor	CESC
TCGA-LP-A7HU-01	-0.173252	Tumor	CESC
TCGA-VS-A8EI-01	-0.841657	Tumor	CESC
TCGA-BI-A0VS-01	-0.224623	Tumor	CESC
TCGA-DS-A0VM-01	-0.547119	Tumor	CESC
TCGA-IR-A3LB-01	0.510796	Tumor	CESC
TCGA-VS-A8EC-01	-1.25422	Tumor	CESC
TCGA-VS-A9V2-01	-0.957236	Tumor	CESC
TCGA-EK-A3GN-01	-1.92986	Tumor	CESC
TCGA-IR-A3LA-01	-0.913537	Tumor	CESC
TCGA-C5-A7X8-01	0.433372	Tumor	CESC
TCGA-EK-A2RL-01	-1.16884	Tumor	CESC
TCGA-C5-A0TN-01	-2.20089	Tumor	CESC
TCGA-FU-A57G-01	1.45348	Tumor	CESC
TCGA-EK-A2PI-01	-0.554182	Tumor	CESC
TCGA-Q1-A73P-01	-0.932604	Tumor	CESC
TCGA-C5-A1MP-01	-0.187746	Tumor	CESC
TCGA-VS-A8EL-01	-1.32492	Tumor	CESC
TCGA-C5-A1BQ-01	-1.34746	Tumor	CESC
TCGA-ZJ-AAXI-01	-1.59053	Tumor	CESC
TCGA-FU-A23K-01	-0.655059	Tumor	CESC
TCGA-Q1-A6DT-01	-2.17166	Tumor	CESC
TCGA-EK-A2H1-01	-1.78777	Tumor	CESC
TCGA-C5-A1M5-01	-0.573874	Tumor	CESC
TCGA-EA-A44S-01	-0.826106	Tumor	CESC
TCGA-EA-A78R-01	-0.2222	Tumor	CESC
TCGA-C5-A7XC-01	0.218455	Tumor	CESC
TCGA-VS-A9V4-01	-1.14775	Tumor	CESC
TCGA-EK-A2RA-01	-0.992721	Tumor	CESC
TCGA-EX-A1H5-01	0.0163795	Tumor	CESC
TCGA-VS-A953-01	-1.96892	Tumor	CESC
TCGA-MA-AA3Z-01	-1.9421	Tumor	CESC
TCGA-VS-A959-01	-0.429724	Tumor	CESC
TCGA-FU-A3EO-01	-1.20923	Tumor	CESC
TCGA-BI-A20A-01	0.554855	Tumor	CESC
TCGA-DS-A1OD-01	0.248007	Tumor	CESC
TCGA-C5-A1M9-01	-1.82384	Tumor	CESC
TCGA-MY-A5BF-11	4.2242	Normal	CESC
TCGA-Q1-A6DW-01	-0.663616	Tumor	CESC
TCGA-C5-A3HF-01	-0.246944	Tumor	CESC
TCGA-VS-A8Q9-01	-1.43058	Tumor	CESC
TCGA-Q1-A5R2-01	-0.355769	Tumor	CESC
TCGA-VS-A8Q8-01	-1.52692	Tumor	CESC
TCGA-C5-A1BJ-01	-0.155625	Tumor	CESC
TCGA-Q1-A6DV-01	-1.44133	Tumor	CESC
TCGA-EK-A3GK-01	-1.878	Tumor	CESC
TCGA-IR-A3LF-01	0.233764	Tumor	CESC
TCGA-C5-A1M7-01	-0.836634	Tumor	CESC
TCGA-EK-A2PL-01	-2.33097	Tumor	CESC
TCGA-LP-A4AU-01	-1.03494	Tumor	CESC
TCGA-ZJ-AAXJ-01	-1.28959	Tumor	CESC
TCGA-VS-A94Z-01	-0.950616	Tumor	CESC
TCGA-EK-A2GZ-01	-1.30574	Tumor	CESC
TCGA-JW-A852-01	-1.86931	Tumor	CESC
TCGA-VS-A9V5-01	-0.60142	Tumor	CESC
TCGA-ZJ-AAXB-01	-0.196759	Tumor	CESC
TCGA-EK-A2R9-01	1.73452	Tumor	CESC
TCGA-C5-A3HE-01	-1.27866	Tumor	CESC
TCGA-ZJ-A8QR-01	-0.78273	Tumor	CESC
TCGA-EK-A2RC-01	-0.39735	Tumor	CESC
TCGA-C5-A1ML-01	-1.35084	Tumor	CESC
TCGA-FU-A5XV-01	-1.1113	Tumor	CESC
TCGA-EA-A43B-01	-0.869412	Tumor	CESC
TCGA-MA-AA42-01	-1.36829	Tumor	CESC
TCGA-VS-A9UJ-01	-1.48117	Tumor	CESC
TCGA-VS-A9V1-01	-1.27415	Tumor	CESC
TCGA-JW-AAVH-01	-0.795676	Tumor	CESC
TCGA-VS-A8EJ-01	-2.80676	Tumor	CESC
TCGA-Q1-A73O-01	-1.75024	Tumor	CESC
TCGA-FU-A2QG-01	-1.41265	Tumor	CESC
TCGA-DS-A1O9-01	-1.60295	Tumor	CESC
TCGA-VS-A8QA-01	-2.15513	Tumor	CESC
TCGA-C5-A1MH-01	-0.537655	Tumor	CESC
TCGA-XS-A8TJ-01	-0.0436397	Tumor	CESC
TCGA-C5-A1ME-01	-1.45486	Tumor	CESC
TCGA-C5-A2LZ-01	-1.42801	Tumor	CESC
TCGA-HM-A3JJ-11	4.55631	Normal	CESC
TCGA-GH-A9DA-01	-1.14302	Tumor	CESC
TCGA-VS-A8QH-01	-1.28137	Tumor	CESC
TCGA-VS-A9U6-01	-0.326876	Tumor	CESC
TCGA-C5-A8YQ-01	-1.11187	Tumor	CESC
TCGA-DS-A1OA-01	0.807044	Tumor	CESC
TCGA-HG-A2PA-01	-0.3997	Tumor	CESC
TCGA-EA-A3QD-01	0.725639	Tumor	CESC
TCGA-C5-A7UC-01	-1.36419	Tumor	CESC
TCGA-MA-AA43-01	-0.675845	Tumor	CESC
TCGA-Q1-A73R-01	1.60744	Tumor	CESC
TCGA-PN-A8MA-01	0.0288181	Tumor	CESC
TCGA-C5-A2LV-01	-2.04933	Tumor	CESC
TCGA-VS-A9UQ-01	-0.171521	Tumor	CESC
TCGA-MY-A5BF-01	-1.68875	Tumor	CESC
TCGA-JX-A3Q8-01	-1.82714	Tumor	CESC
TCGA-VS-A9UM-01	-0.0949856	Tumor	CESC
TCGA-VS-A8EH-01	-1.44447	Tumor	CESC
TCGA-LP-A4AW-01	3.62911	Tumor	CESC
TCGA-C5-A1MJ-01	0.720506	Tumor	CESC
TCGA-UC-A7PD-01	-1.78376	Tumor	CESC
TCGA-EK-A2RK-01	-0.328918	Tumor	CESC
TCGA-Q1-A5R1-01	-1.11602	Tumor	CESC
TCGA-VS-A9U5-01	-1.11181	Tumor	CESC
TCGA-EA-A3QE-01	-0.777713	Tumor	CESC
TCGA-EK-A3GM-01	-1.91647	Tumor	CESC
TCGA-EA-A3HT-01	0.0899421	Tumor	CESC
TCGA-IR-A3L7-01	0.0885291	Tumor	CESC
TCGA-C5-A2LX-01	-0.713763	Tumor	CESC
TCGA-MU-A51Y-01	1.25384	Tumor	CESC
TCGA-JX-A5QV-01	-1.96558	Tumor	CESC
TCGA-FU-A3HY-01	-1.10275	Tumor	CESC
TCGA-MU-A8JM-01	-1.24575	Tumor	CESC
TCGA-RA-A741-01	-0.598667	Tumor	CESC
TCGA-C5-A1BF-01	0.112349	Tumor	CESC
TCGA-C5-A3HL-01	-1.29413	Tumor	CESC
TCGA-EK-A2RN-01	-2.04181	Tumor	CESC
TCGA-C5-A901-01	-0.564256	Tumor	CESC
TCGA-VS-A9UI-01	-1.44578	Tumor	CESC
TCGA-VS-A9UY-01	-1.69575	Tumor	CESC
TCGA-C5-A1MF-01	-0.853133	Tumor	CESC
TCGA-VS-A9UL-01	1.30497	Tumor	CESC
TCGA-ZJ-AAXN-01	-1.36486	Tumor	CESC
TCGA-ZJ-A8QQ-01	-1.95562	Tumor	CESC
TCGA-C5-A8XI-01	-0.651381	Tumor	CESC
TCGA-C5-A8XJ-01	0.742486	Tumor	CESC
TCGA-EA-A5ZF-01	0.274129	Tumor	CESC
TCGA-IR-A3LC-01	-1.04244	Tumor	CESC
TCGA-C5-A1BK-01	-0.695114	Tumor	CESC
TCGA-DR-A0ZM-01	-0.679399	Tumor	CESC
TCGA-EK-A2RB-01	-1.69264	Tumor	CESC
TCGA-VS-A8EB-01	-1.32778	Tumor	CESC
TCGA-VS-A94Y-01	-1.38618	Tumor	CESC
TCGA-ZJ-AAX8-01	0.70636	Tumor	CESC
TCGA-VS-A8QC-01	-0.291824	Tumor	CESC
TCGA-C5-A907-01	-2.61218	Tumor	CESC
[truncated: 9,009 more rows]
